# Supplementary material for: Eplerenone, a mineralocorticoid receptor inhibitor, reduces cirrhosis associated changes of hepatocyte glucose and lipid metabolism
Source: Cell Commun Signal. 2024 Dec 20;22:614. doi: 10.1186/s12964-024-01991-2 (PMC11660827; doi:10.1186/s12964-024-01991-2)
Supplement: Supplementary file 3 — Supplementary Material 3 [file 12964_2024_1991_MOESM3_ESM.xlsx]

## Sheet: Source
			Supplementary File 1
			Eplerenone, a mineralocorticoid receptor inhibitor, REDUCES CIRRHOSIS ASSOCIATED CHANGES OF HEPATOCYTE GLUCOSE AND LIPID METABOLISM
			Mohammad Mohabbulla Mohib1, Sindy Rabe1, Alexander Nolze1, Michael Rooney2, Quratul Ain2, Alexander Zipprich2, Michael Gekle1, Barbara Schreier1
			1Julius-Bernstein-Institute of Physiology, Martin Luther University Halle-Wittenberg, Halle, Germany
			2 Department of Internal Medicine IV, Jena University Hospital, Friedrich-Schiller-University Jena, Jena, Germany
			Address of correspondence: PD Dr. med. vet. Barbara Schreier, Julius-Bernstein-Institut für Physiologie, Universität Halle-Wittenberg, Magdeburger Strasse 6, 06112 Halle (Saale), Germany, Tel.: ++493455571886; Fax: ++493455574019; E-mail: barbara.schreier@medizin.uni-halle.de

## Sheet: eplerenone sensitive all
# version: e111_eg58_p18_f463989d
# date: 18.10.2024	13:48:26
# organism: rnorvegicus
# all results: false
# ordered: false
# no iea: false
# sources: GO:MF	GO:BP	GO:CC	KEGG	REAC	WP	TF	MIRNA	HPA	CORUM	HP
# combined: false
# numeric ns: ENTREZGENE_ACC
# domain scope: custom_annotated
# measure underrepresentation: false
# significance threshold method: false_discovery_rate
# user threshold: 0.05
# no evidences: false
# query genes included: query_1<ENSRNOG00000033195	ENSRNOG00000028896	ENSRNOG00000060429	ENSRNOG00000023296	ENSRNOG00000022640	ENSRNOG00000046333	ENSRNOG00000055439	ENSRNOG00000023473	ENSRNOG00000014745	ENSRNOG00000011955	ENSRNOG00000055197	ENSRNOG00000049614	ENSRNOG00000058094	ENSRNOG00000031560	ENSRNOG00000029597	ENSRNOG00000053469	ENSRNOG00000019744	ENSRNOG00000024426	ENSRNOG00000033603	ENSRNOG00000047894	ENSRNOG00000039674	ENSRNOG00000050898	ENSRNOG00000050000	ENSRNOG00000039249	ENSRNOG00000002789	ENSRNOG00000059770	ENSRNOG00000006956	ENSRNOG00000028662	ENSRNOG00000049056	ENSRNOG00000008245	ENSRNOG00000049829	ENSRNOG00000047457	ENSRNOG00000046890	ENSRNOG00000012939	ENSRNOG00000059326	ENSRNOG00000046727	ENSRNOG00000005250	ENSRNOG00000005420	ENSRNOG00000025689	ENSRNOG00000017120	ENSRNOG00000007882	ENSRNOG00000051450	ENSRNOG00000053814	ENSRNOG00000060308	ENSRNOG00000026579	ENSRNOG00000055942	ENSRNOG00000025764	ENSRNOG00000060701	ENSRNOG00000033815	ENSRNOG00000034013
# query genes not included: ENSRNOG00000048489	ENSRNOG00000051147	ENSRNOG00000045968	ENSRNOG00000037220	ENSRNOG00000003054	ENSRNOG00000060899	ENSRNOG00000051227	ENSRNOG00000060408	ENSRNOG00000061217	ENSRNOG00000047863	ENSRNOG00000050118	ENSRNOG00000047843	ENSRNOG00000059851	ENSRNOG00000052955	ENSRNOG00000053486	ENSRNOG00000051858	ENSRNOG00000050243	ENSRNOG00000051307	ENSRNOG00000033619	ENSRNOG00000046313	ENSRNOG00000047800	ENSRNOG00000016322	ENSRNOG00000022326	ENSRNOG00000006715	ENSRNOG00000036728	ENSRNOG00000050735	ENSRNOG00000018616	ENSRNOG00000038616	ENSRNOG00000030154	ENSRNOG00000009741	ENSRNOG00000014571	ENSRNOG00000015848	ENSRNOG00000011019	ENSRNOG00000046177	ENSRNOG00000046393	ENSRNOG00000061031	ENSRNOG00000047914	ENSRNOG00000006108	ENSRNOG00000028366	ENSRNOG00000007475	ENSRNOG00000047104	ENSRNOG00000002456	ENSRNOG00000048402	ENSRNOG00000049067	ENSRNOG00000051120	ENSRNOG00000019932	ENSRNOG00000042838	ENSRNOG00000047365	ENSRNOG00000057803	ENSRNOG00000046338
# query genes duplicates: none
source	term_name	term_id	highlighted	adjusted_p_value	negative_log10_of_adjusted_p_value	term_size	query_size	intersection_size	effective_domain_size	intersections
GO:MF	signaling receptor regulator activity	GO:0030545	false	0.000315215	3.50139	141	1001	35	9606	ENSRNOG00000027030,ENSRNOG00000029830,ENSRNOG00000009316,ENSRNOG00000029768,ENSRNOG00000011406,ENSRNOG00000020904,ENSRNOG00000008591,ENSRNOG00000013589,ENSRNOG00000024112,ENSRNOG00000014361,ENSRNOG00000053979,ENSRNOG00000014882,ENSRNOG00000051993,ENSRNOG00000057751,ENSRNOG00000026053,ENSRNOG00000011680,ENSRNOG00000004575,ENSRNOG00000016456,ENSRNOG00000043323,ENSRNOG00000060237,ENSRNOG00000007700,…
GO:MF	signaling receptor activator activity	GO:0030546	false	0.000315215	3.50139	134	1001	34	9606	ENSRNOG00000027030,ENSRNOG00000029830,ENSRNOG00000009316,ENSRNOG00000029768,ENSRNOG00000011406,ENSRNOG00000020904,ENSRNOG00000008591,ENSRNOG00000013589,ENSRNOG00000024112,ENSRNOG00000014361,ENSRNOG00000053979,ENSRNOG00000014882,ENSRNOG00000051993,ENSRNOG00000057751,ENSRNOG00000026053,ENSRNOG00000011680,ENSRNOG00000004575,ENSRNOG00000016456,ENSRNOG00000043323,ENSRNOG00000060237,ENSRNOG00000007700,…
GO:MF	receptor ligand activity	GO:0048018	true	0.000315215	3.50139	129	1001	33	9606	ENSRNOG00000027030,ENSRNOG00000029830,ENSRNOG00000009316,ENSRNOG00000029768,ENSRNOG00000011406,ENSRNOG00000020904,ENSRNOG00000008591,ENSRNOG00000013589,ENSRNOG00000014361,ENSRNOG00000053979,ENSRNOG00000014882,ENSRNOG00000051993,ENSRNOG00000057751,ENSRNOG00000026053,ENSRNOG00000011680,ENSRNOG00000004575,ENSRNOG00000016456,ENSRNOG00000043323,ENSRNOG00000060237,ENSRNOG00000007700,ENSRNOG00000007601,…
GO:MF	signaling receptor activity	GO:0038023	true	0.00316745	2.49929	390	1001	68	9606	ENSRNOG00000047457,ENSRNOG00000012939,ENSRNOG00000017120,ENSRNOG00000019622,ENSRNOG00000011478,ENSRNOG00000004828,ENSRNOG00000028713,ENSRNOG00000007990,ENSRNOG00000000439,ENSRNOG00000000081,ENSRNOG00000031174,ENSRNOG00000021240,ENSRNOG00000030246,ENSRNOG00000015994,ENSRNOG00000016069,ENSRNOG00000015945,ENSRNOG00000018488,ENSRNOG00000021285,ENSRNOG00000061394,ENSRNOG00000049782,ENSRNOG00000008759,…
GO:MF	molecular transducer activity	GO:0060089	false	0.00316745	2.49929	390	1001	68	9606	ENSRNOG00000047457,ENSRNOG00000012939,ENSRNOG00000017120,ENSRNOG00000019622,ENSRNOG00000011478,ENSRNOG00000004828,ENSRNOG00000028713,ENSRNOG00000007990,ENSRNOG00000000439,ENSRNOG00000000081,ENSRNOG00000031174,ENSRNOG00000021240,ENSRNOG00000030246,ENSRNOG00000015994,ENSRNOG00000016069,ENSRNOG00000015945,ENSRNOG00000018488,ENSRNOG00000021285,ENSRNOG00000061394,ENSRNOG00000049782,ENSRNOG00000008759,…
GO:MF	molecular function activator activity	GO:0140677	false	0.00442607	2.35398	411	1001	70	9606	ENSRNOG00000015674,ENSRNOG00000010633,ENSRNOG00000054033,ENSRNOG00000037148,ENSRNOG00000027030,ENSRNOG00000029830,ENSRNOG00000000907,ENSRNOG00000003500,ENSRNOG00000055909,ENSRNOG00000031168,ENSRNOG00000026821,ENSRNOG00000006946,ENSRNOG00000008924,ENSRNOG00000049714,ENSRNOG00000016984,ENSRNOG00000011213,ENSRNOG00000009316,ENSRNOG00000029768,ENSRNOG00000011406,ENSRNOG00000058539,ENSRNOG00000053054,…
GO:MF	growth factor activity	GO:0008083	false	0.0217195	1.66315	50	1001	15	9606	ENSRNOG00000009316,ENSRNOG00000053979,ENSRNOG00000014882,ENSRNOG00000051993,ENSRNOG00000057751,ENSRNOG00000060237,ENSRNOG00000007700,ENSRNOG00000007601,ENSRNOG00000017560,ENSRNOG00000003833,ENSRNOG00000019716,ENSRNOG00000020783,ENSRNOG00000020652,ENSRNOG00000009867,ENSRNOG00000019598
GO:CC	plasma membrane	GO:0005886	true	2.26078e-06	5.64574	1820	896	252	8861	ENSRNOG00000053469,ENSRNOG00000047894,ENSRNOG00000008245,ENSRNOG00000047457,ENSRNOG00000046890,ENSRNOG00000012939,ENSRNOG00000046727,ENSRNOG00000005250,ENSRNOG00000005420,ENSRNOG00000017120,ENSRNOG00000019622,ENSRNOG00000004828,ENSRNOG00000028713,ENSRNOG00000012424,ENSRNOG00000017897,ENSRNOG00000054033,ENSRNOG00000007990,ENSRNOG00000000439,ENSRNOG00000018662,ENSRNOG00000010960,ENSRNOG00000014742,…
GO:CC	cell periphery	GO:0071944	false	2.26078e-06	5.64574	2014	896	274	8861	ENSRNOG00000053469,ENSRNOG00000047894,ENSRNOG00000008245,ENSRNOG00000047457,ENSRNOG00000046890,ENSRNOG00000012939,ENSRNOG00000046727,ENSRNOG00000005250,ENSRNOG00000005420,ENSRNOG00000017120,ENSRNOG00000019622,ENSRNOG00000004828,ENSRNOG00000028713,ENSRNOG00000012424,ENSRNOG00000017897,ENSRNOG00000057794,ENSRNOG00000005574,ENSRNOG00000054033,ENSRNOG00000007990,ENSRNOG00000000439,ENSRNOG00000018662,…
GO:CC	plasma membrane region	GO:0098590	false	0.000438365	3.35816	442	896	76	8861	ENSRNOG00000008245,ENSRNOG00000046727,ENSRNOG00000005250,ENSRNOG00000005420,ENSRNOG00000012424,ENSRNOG00000000439,ENSRNOG00000003705,ENSRNOG00000007613,ENSRNOG00000060946,ENSRNOG00000057713,ENSRNOG00000014371,ENSRNOG00000017917,ENSRNOG00000017762,ENSRNOG00000001143,ENSRNOG00000016398,ENSRNOG00000006384,ENSRNOG00000024365,ENSRNOG00000007744,ENSRNOG00000002664,ENSRNOG00000007025,ENSRNOG00000048043,…
GO:CC	outer kinetochore	GO:0000940	true	0.00112372	2.94934	16	896	9	8861	ENSRNOG00000032778,ENSRNOG00000007906,ENSRNOG00000058539,ENSRNOG00000006236,ENSRNOG00000013727,ENSRNOG00000002711,ENSRNOG00000019620,ENSRNOG00000015275,ENSRNOG00000021847
GO:CC	extracellular region	GO:0005576	true	0.00584676	2.23308	561	896	86	8861	ENSRNOG00000028896,ENSRNOG00000047894,ENSRNOG00000000563,ENSRNOG00000057794,ENSRNOG00000027030,ENSRNOG00000029830,ENSRNOG00000010960,ENSRNOG00000003500,ENSRNOG00000055909,ENSRNOG00000007622,ENSRNOG00000021240,ENSRNOG00000009316,ENSRNOG00000007613,ENSRNOG00000007300,ENSRNOG00000020503,ENSRNOG00000029768,ENSRNOG00000011406,ENSRNOG00000014350,ENSRNOG00000014371,ENSRNOG00000031391,ENSRNOG00000004540,…
GO:CC	T cell receptor complex	GO:0042101	true	0.0183452	1.73648	10	896	6	8861	ENSRNOG00000017803,ENSRNOG00000015994,ENSRNOG00000015945,ENSRNOG00000020884,ENSRNOG00000023881,ENSRNOG00000016995
GO:CC	membrane	GO:0016020	false	0.020091	1.697	3424	896	396	8861	ENSRNOG00000053469,ENSRNOG00000047894,ENSRNOG00000008245,ENSRNOG00000047457,ENSRNOG00000046890,ENSRNOG00000012939,ENSRNOG00000059326,ENSRNOG00000046727,ENSRNOG00000005250,ENSRNOG00000005420,ENSRNOG00000017120,ENSRNOG00000019622,ENSRNOG00000011478,ENSRNOG00000008755,ENSRNOG00000004828,ENSRNOG00000028713,ENSRNOG00000012424,ENSRNOG00000017897,ENSRNOG00000054033,ENSRNOG00000007990,ENSRNOG00000000439,…
GO:CC	actin cytoskeleton	GO:0015629	true	0.0378602	1.42182	262	896	44	8861	ENSRNOG00000046333,ENSRNOG00000007882,ENSRNOG00000034013,ENSRNOG00000058039,ENSRNOG00000017897,ENSRNOG00000060665,ENSRNOG00000000991,ENSRNOG00000001143,ENSRNOG00000047218,ENSRNOG00000008334,ENSRNOG00000002881,ENSRNOG00000006384,ENSRNOG00000024703,ENSRNOG00000039415,ENSRNOG00000007541,ENSRNOG00000011521,ENSRNOG00000018991,ENSRNOG00000009331,ENSRNOG00000033658,ENSRNOG00000012611,ENSRNOG00000000579,…
GO:CC	Ctf18 RFC-like complex	GO:0031390	true	0.0378602	1.42182	5	896	4	8861	ENSRNOG00000019174,ENSRNOG00000026502,ENSRNOG00000001457,ENSRNOG00000001816
GO:CC	receptor complex	GO:0043235	true	0.0408217	1.38911	154	896	29	8861	ENSRNOG00000047457,ENSRNOG00000005250,ENSRNOG00000005420,ENSRNOG00000004828,ENSRNOG00000017803,ENSRNOG00000031174,ENSRNOG00000015994,ENSRNOG00000015945,ENSRNOG00000020884,ENSRNOG00000015654,ENSRNOG00000015027,ENSRNOG00000053550,ENSRNOG00000001518,ENSRNOG00000004912,ENSRNOG00000048449,ENSRNOG00000012208,ENSRNOG00000001804,ENSRNOG00000052795,ENSRNOG00000015727,ENSRNOG00000015911,ENSRNOG00000019926,…
GO:CC	plasma membrane raft	GO:0044853	false	0.0408217	1.38911	48	896	13	8861	ENSRNOG00000008245,ENSRNOG00000057713,ENSRNOG00000014371,ENSRNOG00000048043,ENSRNOG00000009331,ENSRNOG00000029986,ENSRNOG00000014597,ENSRNOG00000015445,ENSRNOG00000017676,ENSRNOG00000023881,ENSRNOG00000017302,ENSRNOG00000009495,ENSRNOG00000013265
GO:CC	caveola	GO:0005901	false	0.0408217	1.38911	37	896	11	8861	ENSRNOG00000008245,ENSRNOG00000057713,ENSRNOG00000014371,ENSRNOG00000048043,ENSRNOG00000009331,ENSRNOG00000029986,ENSRNOG00000014597,ENSRNOG00000017676,ENSRNOG00000017302,ENSRNOG00000009495,ENSRNOG00000013265
GO:CC	plasma membrane protein complex	GO:0098797	false	0.0408217	1.38911	219	896	38	8861	ENSRNOG00000005250,ENSRNOG00000005420,ENSRNOG00000004828,ENSRNOG00000017897,ENSRNOG00000017803,ENSRNOG00000008031,ENSRNOG00000004518,ENSRNOG00000054274,ENSRNOG00000057713,ENSRNOG00000015994,ENSRNOG00000015945,ENSRNOG00000020884,ENSRNOG00000013014,ENSRNOG00000007025,ENSRNOG00000038328,ENSRNOG00000001329,ENSRNOG00000015541,ENSRNOG00000011070,ENSRNOG00000016701,ENSRNOG00000015027,ENSRNOG00000053550,…
GO:CC	chromosome, centromeric region	GO:0000775	true	0.0408217	1.38911	134	896	26	8861	ENSRNOG00000050819,ENSRNOG00000032778,ENSRNOG00000007906,ENSRNOG00000058539,ENSRNOG00000028415,ENSRNOG00000013970,ENSRNOG00000018615,ENSRNOG00000033335,ENSRNOG00000062220,ENSRNOG00000024178,ENSRNOG00000026502,ENSRNOG00000006236,ENSRNOG00000032929,ENSRNOG00000019100,ENSRNOG00000033658,ENSRNOG00000047692,ENSRNOG00000005376,ENSRNOG00000021555,ENSRNOG00000013727,ENSRNOG00000002711,ENSRNOG00000019620,…
KEGG	Cytokine-cytokine receptor interaction	KEGG:04060	false	0.000208532	3.68083	149	603	37	5599	ENSRNOG00000019622,ENSRNOG00000011478,ENSRNOG00000004828,ENSRNOG00000028713,ENSRNOG00000009316,ENSRNOG00000029768,ENSRNOG00000011406,ENSRNOG00000018488,ENSRNOG00000049828,ENSRNOG00000049782,ENSRNOG00000008759,ENSRNOG00000013589,ENSRNOG00000028598,ENSRNOG00000019142,ENSRNOG00000051993,ENSRNOG00000057751,ENSRNOG00000015654,ENSRNOG00000012074,ENSRNOG00000011680,ENSRNOG00000015498,ENSRNOG00000015027,…
KEGG	Th17 cell differentiation	KEGG:04659	false	0.0367623	1.4346	86	603	21	5599	ENSRNOG00000015994,ENSRNOG00000016069,ENSRNOG00000015945,ENSRNOG00000022485,ENSRNOG00000012074,ENSRNOG00000014504,ENSRNOG00000001928,ENSRNOG00000017429,ENSRNOG00000009705,ENSRNOG00000000515,ENSRNOG00000002823,ENSRNOG00000007390,ENSRNOG00000019907,ENSRNOG00000049491,ENSRNOG00000026762,ENSRNOG00000001704,ENSRNOG00000009446,ENSRNOG00000019075,ENSRNOG00000020652,ENSRNOG00000013265,ENSRNOG00000016995
TF	Factor: NMYC; motif: CAYCTG; match class: 1	TF:M01808_1	false	0.0211328	1.67504	4200	1285	501	12489	ENSRNOG00000028896,ENSRNOG00000060429,ENSRNOG00000046333,ENSRNOG00000014745,ENSRNOG00000011955,ENSRNOG00000049614,ENSRNOG00000029597,ENSRNOG00000024426,ENSRNOG00000047894,ENSRNOG00000050898,ENSRNOG00000050000,ENSRNOG00000039249,ENSRNOG00000059770,ENSRNOG00000028662,ENSRNOG00000049056,ENSRNOG00000008245,ENSRNOG00000047457,ENSRNOG00000059326,ENSRNOG00000046727,ENSRNOG00000005420,ENSRNOG00000025689,…
TF	Factor: SREBP-1; motif: CACSCCA; match class: 1	TF:M00749_1	false	0.0211328	1.67504	1462	1285	197	12489	ENSRNOG00000024426,ENSRNOG00000008245,ENSRNOG00000051450,ENSRNOG00000019622,ENSRNOG00000004828,ENSRNOG00000028713,ENSRNOG00000000439,ENSRNOG00000000853,ENSRNOG00000008005,ENSRNOG00000052802,ENSRNOG00000018662,ENSRNOG00000020603,ENSRNOG00000023309,ENSRNOG00000018159,ENSRNOG00000003500,ENSRNOG00000026821,ENSRNOG00000005809,ENSRNOG00000000991,ENSRNOG00000030269,ENSRNOG00000001256,ENSRNOG00000018267,…
MIRNA	rno-miR-29a-3p	MIRNA:rno-miR-29a-3p	false	0.000979207	3.00913	14	23	7	265	ENSRNOG00000000485,ENSRNOG00000007529,ENSRNOG00000057713,ENSRNOG00000014597,ENSRNOG00000020482,ENSRNOG00000029165,ENSRNOG00000019598
MIRNA	rno-miR-29c-3p	MIRNA:rno-miR-29c-3p	false	0.00301004	2.52143	5	23	4	265	ENSRNOG00000007529,ENSRNOG00000057713,ENSRNOG00000029165,ENSRNOG00000018184
[truncated: 1,243 more columns]

## Sheet: eplerenone sensitive up
# version: e111_eg58_p18_f463989d
# date: 18.10.2024	14:18:31
# organism: rnorvegicus
# all results: false
# ordered: false
# no iea: false
# sources: GO:MF	GO:BP	GO:CC	KEGG	REAC	WP	TF	MIRNA	HPA	CORUM	HP
# combined: false
# numeric ns: ENTREZGENE_ACC
# domain scope: custom_annotated
# measure underrepresentation: false
# significance threshold method: false_discovery_rate
# user threshold: 0.05
# no evidences: false
# query genes included: query_1<ENSRNOG00000028896	ENSRNOG00000023296	ENSRNOG00000022640	ENSRNOG00000046333	ENSRNOG00000023473	ENSRNOG00000011955	ENSRNOG00000055197	ENSRNOG00000049614	ENSRNOG00000031560	ENSRNOG00000053469	ENSRNOG00000033603	ENSRNOG00000047894	ENSRNOG00000039674	ENSRNOG00000050898	ENSRNOG00000050000	ENSRNOG00000039249	ENSRNOG00000002789	ENSRNOG00000059770	ENSRNOG00000006956	ENSRNOG00000049056	ENSRNOG00000008245	ENSRNOG00000049829	ENSRNOG00000012939	ENSRNOG00000007882	ENSRNOG00000051450	ENSRNOG00000055942	ENSRNOG00000025764	ENSRNOG00000033815	ENSRNOG00000015674	ENSRNOG00000019622	ENSRNOG00000003782	ENSRNOG00000058039	ENSRNOG00000028713	ENSRNOG00000017897	ENSRNOG00000030724	ENSRNOG00000000563	ENSRNOG00000057794	ENSRNOG00000005574	ENSRNOG00000054033	ENSRNOG00000027030	ENSRNOG00000029830	ENSRNOG00000060665	ENSRNOG00000000439	ENSRNOG00000018651	ENSRNOG00000000853	ENSRNOG00000008005	ENSRNOG00000009513	ENSRNOG00000038319	ENSRNOG00000017878	ENSRNOG00000011497
# query genes not included: ENSRNOG00000051147	ENSRNOG00000045968	ENSRNOG00000037220	ENSRNOG00000060408	ENSRNOG00000047863	ENSRNOG00000050118	ENSRNOG00000053486	ENSRNOG00000051858	ENSRNOG00000051307	ENSRNOG00000046313	ENSRNOG00000047800	ENSRNOG00000006715	ENSRNOG00000036728	ENSRNOG00000050735	ENSRNOG00000018616	ENSRNOG00000038616	ENSRNOG00000014571	ENSRNOG00000046177	ENSRNOG00000046393	ENSRNOG00000047914	ENSRNOG00000006108	ENSRNOG00000007475	ENSRNOG00000048402	ENSRNOG00000049067	ENSRNOG00000051120	ENSRNOG00000042838	ENSRNOG00000047365	ENSRNOG00000057803	ENSRNOG00000023397	ENSRNOG00000045772	ENSRNOG00000037607	ENSRNOG00000050158	ENSRNOG00000045653	ENSRNOG00000049238	ENSRNOG00000047719	ENSRNOG00000060514	ENSRNOG00000047790	ENSRNOG00000020830	ENSRNOG00000049811	ENSRNOG00000061779	ENSRNOG00000049096	ENSRNOG00000049991	ENSRNOG00000052003	ENSRNOG00000004247	ENSRNOG00000016071	ENSRNOG00000039447	ENSRNOG00000007112	ENSRNOG00000048834	ENSRNOG00000019494	ENSRNOG00000020415
# query genes duplicates: none
source	term_name	term_id	highlighted	adjusted_p_value	negative_log10_of_adjusted_p_value	term_size	query_size	intersection_size	effective_domain_size	intersections
GO:MF	structural constituent of ribosome	GO:0003735	true	0.00336694	2.47276	207	595	31	9606	ENSRNOG00000011955,ENSRNOG00000031560,ENSRNOG00000033603,ENSRNOG00000039249,ENSRNOG00000002789,ENSRNOG00000055942,ENSRNOG00000026716,ENSRNOG00000020093,ENSRNOG00000031052,ENSRNOG00000030426,ENSRNOG00000052207,ENSRNOG00000018774,ENSRNOG00000004196,ENSRNOG00000020982,ENSRNOG00000027271,ENSRNOG00000016220,ENSRNOG00000015335,ENSRNOG00000018795,ENSRNOG00000011817,ENSRNOG00000032605,ENSRNOG00000013874,…
GO:MF	cytoskeletal protein binding	GO:0008092	true	0.00459759	2.33747	514	595	57	9606	ENSRNOG00000046333,ENSRNOG00000007882,ENSRNOG00000018651,ENSRNOG00000011452,ENSRNOG00000013574,ENSRNOG00000000991,ENSRNOG00000056955,ENSRNOG00000039315,ENSRNOG00000021611,ENSRNOG00000016398,ENSRNOG00000016257,ENSRNOG00000008334,ENSRNOG00000026050,ENSRNOG00000015794,ENSRNOG00000007541,ENSRNOG00000056297,ENSRNOG00000019838,ENSRNOG00000018991,ENSRNOG00000027894,ENSRNOG00000004998,ENSRNOG00000021713,…
GO:MF	structural molecule activity	GO:0005198	false	0.0136813	1.86387	359	595	42	9606	ENSRNOG00000011955,ENSRNOG00000031560,ENSRNOG00000033603,ENSRNOG00000039249,ENSRNOG00000002789,ENSRNOG00000055942,ENSRNOG00000000991,ENSRNOG00000023148,ENSRNOG00000008334,ENSRNOG00000047393,ENSRNOG00000027139,ENSRNOG00000047768,ENSRNOG00000026716,ENSRNOG00000020093,ENSRNOG00000031052,ENSRNOG00000030426,ENSRNOG00000052207,ENSRNOG00000018774,ENSRNOG00000004196,ENSRNOG00000020982,ENSRNOG00000015445,…
GO:MF	signaling receptor regulator activity	GO:0030545	true	0.0265325	1.57622	141	595	21	9606	ENSRNOG00000027030,ENSRNOG00000029830,ENSRNOG00000029768,ENSRNOG00000011406,ENSRNOG00000020904,ENSRNOG00000014361,ENSRNOG00000026053,ENSRNOG00000011680,ENSRNOG00000043323,ENSRNOG00000060237,ENSRNOG00000003453,ENSRNOG00000017560,ENSRNOG00000046202,ENSRNOG00000003833,ENSRNOG00000020783,ENSRNOG00000008943,ENSRNOG00000011821,ENSRNOG00000020652,ENSRNOG00000009867,ENSRNOG00000015618,ENSRNOG00000003807
GO:MF	receptor ligand activity	GO:0048018	false	0.0265325	1.57622	129	595	20	9606	ENSRNOG00000027030,ENSRNOG00000029830,ENSRNOG00000029768,ENSRNOG00000011406,ENSRNOG00000020904,ENSRNOG00000014361,ENSRNOG00000026053,ENSRNOG00000011680,ENSRNOG00000043323,ENSRNOG00000060237,ENSRNOG00000017560,ENSRNOG00000046202,ENSRNOG00000003833,ENSRNOG00000020783,ENSRNOG00000008943,ENSRNOG00000011821,ENSRNOG00000020652,ENSRNOG00000009867,ENSRNOG00000015618,ENSRNOG00000003807
GO:MF	signaling receptor activator activity	GO:0030546	false	0.0306633	1.51338	134	595	20	9606	ENSRNOG00000027030,ENSRNOG00000029830,ENSRNOG00000029768,ENSRNOG00000011406,ENSRNOG00000020904,ENSRNOG00000014361,ENSRNOG00000026053,ENSRNOG00000011680,ENSRNOG00000043323,ENSRNOG00000060237,ENSRNOG00000017560,ENSRNOG00000046202,ENSRNOG00000003833,ENSRNOG00000020783,ENSRNOG00000008943,ENSRNOG00000011821,ENSRNOG00000020652,ENSRNOG00000009867,ENSRNOG00000015618,ENSRNOG00000003807
GO:BP	chromosome segregation	GO:0007059	true	0.000601401	3.22084	216	584	35	9440	ENSRNOG00000032778,ENSRNOG00000007906,ENSRNOG00000058539,ENSRNOG00000028415,ENSRNOG00000000632,ENSRNOG00000013970,ENSRNOG00000011296,ENSRNOG00000024178,ENSRNOG00000006236,ENSRNOG00000024365,ENSRNOG00000015794,ENSRNOG00000055648,ENSRNOG00000019100,ENSRNOG00000000479,ENSRNOG00000047867,ENSRNOG00000033658,ENSRNOG00000005376,ENSRNOG00000009336,ENSRNOG00000007805,ENSRNOG00000012051,ENSRNOG00000013727,…
GO:BP	nuclear chromosome segregation	GO:0098813	false	0.0129682	1.88712	174	584	27	9440	ENSRNOG00000032778,ENSRNOG00000007906,ENSRNOG00000058539,ENSRNOG00000028415,ENSRNOG00000000632,ENSRNOG00000013970,ENSRNOG00000024365,ENSRNOG00000015794,ENSRNOG00000019100,ENSRNOG00000000479,ENSRNOG00000047867,ENSRNOG00000033658,ENSRNOG00000005376,ENSRNOG00000009336,ENSRNOG00000007805,ENSRNOG00000012051,ENSRNOG00000013727,ENSRNOG00000002711,ENSRNOG00000004921,ENSRNOG00000003802,ENSRNOG00000049033,…
GO:BP	cytoskeleton organization	GO:0007010	true	0.0129682	1.88712	721	584	74	9440	ENSRNOG00000023296,ENSRNOG00000046333,ENSRNOG00000007882,ENSRNOG00000018905,ENSRNOG00000000991,ENSRNOG00000051619,ENSRNOG00000050819,ENSRNOG00000058539,ENSRNOG00000028415,ENSRNOG00000020904,ENSRNOG00000000632,ENSRNOG00000021285,ENSRNOG00000039315,ENSRNOG00000008334,ENSRNOG00000017975,ENSRNOG00000024365,ENSRNOG00000014361,ENSRNOG00000002664,ENSRNOG00000039415,ENSRNOG00000007541,ENSRNOG00000056297,…
GO:BP	sister chromatid segregation	GO:0000819	false	0.0300979	1.52146	127	584	21	9440	ENSRNOG00000032778,ENSRNOG00000007906,ENSRNOG00000058539,ENSRNOG00000028415,ENSRNOG00000000632,ENSRNOG00000013970,ENSRNOG00000019100,ENSRNOG00000000479,ENSRNOG00000033658,ENSRNOG00000005376,ENSRNOG00000009336,ENSRNOG00000007805,ENSRNOG00000012051,ENSRNOG00000013727,ENSRNOG00000004921,ENSRNOG00000049033,ENSRNOG00000015275,ENSRNOG00000021847,ENSRNOG00000008165,ENSRNOG00000015810,ENSRNOG00000029055
GO:BP	mitotic sister chromatid segregation	GO:0000070	false	0.0300979	1.52146	118	584	20	9440	ENSRNOG00000032778,ENSRNOG00000007906,ENSRNOG00000058539,ENSRNOG00000028415,ENSRNOG00000000632,ENSRNOG00000013970,ENSRNOG00000019100,ENSRNOG00000000479,ENSRNOG00000033658,ENSRNOG00000005376,ENSRNOG00000007805,ENSRNOG00000012051,ENSRNOG00000013727,ENSRNOG00000004921,ENSRNOG00000049033,ENSRNOG00000015275,ENSRNOG00000021847,ENSRNOG00000008165,ENSRNOG00000015810,ENSRNOG00000029055
GO:BP	regulation of chromosome separation	GO:1905818	false	0.0300979	1.52146	43	584	11	9440	ENSRNOG00000032778,ENSRNOG00000007906,ENSRNOG00000058539,ENSRNOG00000028415,ENSRNOG00000033658,ENSRNOG00000005376,ENSRNOG00000009336,ENSRNOG00000012051,ENSRNOG00000013727,ENSRNOG00000015810,ENSRNOG00000029055
GO:BP	attachment of spindle microtubules to kinetochore	GO:0008608	true	0.0300979	1.52146	29	584	9	9440	ENSRNOG00000058539,ENSRNOG00000013970,ENSRNOG00000024365,ENSRNOG00000019100,ENSRNOG00000013727,ENSRNOG00000002711,ENSRNOG00000049033,ENSRNOG00000015275,ENSRNOG00000021847
GO:BP	centromere complex assembly	GO:0034508	true	0.0356506	1.44793	18	584	7	9440	ENSRNOG00000018615,ENSRNOG00000033335,ENSRNOG00000011296,ENSRNOG00000062220,ENSRNOG00000024178,ENSRNOG00000042944,ENSRNOG00000009116
GO:BP	regulation of metaphase/anaphase transition of cell cycle	GO:1902099	false	0.0394852	1.40357	41	584	10	9440	ENSRNOG00000032778,ENSRNOG00000007906,ENSRNOG00000058539,ENSRNOG00000028415,ENSRNOG00000033658,ENSRNOG00000005376,ENSRNOG00000009336,ENSRNOG00000013727,ENSRNOG00000015810,ENSRNOG00000029055
GO:BP	negative regulation of mitotic metaphase/anaphase transition	GO:0045841	false	0.0394852	1.40357	27	584	8	9440	ENSRNOG00000032778,ENSRNOG00000007906,ENSRNOG00000058539,ENSRNOG00000033658,ENSRNOG00000005376,ENSRNOG00000013727,ENSRNOG00000015810,ENSRNOG00000029055
GO:BP	negative regulation of sister chromatid segregation	GO:0033046	false	0.0394852	1.40357	27	584	8	9440	ENSRNOG00000032778,ENSRNOG00000007906,ENSRNOG00000058539,ENSRNOG00000033658,ENSRNOG00000005376,ENSRNOG00000013727,ENSRNOG00000015810,ENSRNOG00000029055
GO:BP	spindle assembly checkpoint signaling	GO:0071173	false	0.0394852	1.40357	27	584	8	9440	ENSRNOG00000032778,ENSRNOG00000007906,ENSRNOG00000058539,ENSRNOG00000033658,ENSRNOG00000005376,ENSRNOG00000013727,ENSRNOG00000015810,ENSRNOG00000029055
GO:BP	regulation of chromosome segregation	GO:0051983	false	0.0394852	1.40357	65	584	13	9440	ENSRNOG00000032778,ENSRNOG00000007906,ENSRNOG00000058539,ENSRNOG00000028415,ENSRNOG00000000632,ENSRNOG00000019100,ENSRNOG00000033658,ENSRNOG00000005376,ENSRNOG00000009336,ENSRNOG00000012051,ENSRNOG00000013727,ENSRNOG00000015810,ENSRNOG00000029055
GO:BP	chromosome separation	GO:0051304	false	0.0394852	1.40357	49	584	11	9440	ENSRNOG00000032778,ENSRNOG00000007906,ENSRNOG00000058539,ENSRNOG00000028415,ENSRNOG00000033658,ENSRNOG00000005376,ENSRNOG00000009336,ENSRNOG00000012051,ENSRNOG00000013727,ENSRNOG00000015810,ENSRNOG00000029055
GO:BP	mitotic spindle checkpoint signaling	GO:0071174	false	0.0394852	1.40357	26	584	8	9440	ENSRNOG00000032778,ENSRNOG00000007906,ENSRNOG00000058539,ENSRNOG00000033658,ENSRNOG00000005376,ENSRNOG00000013727,ENSRNOG00000015810,ENSRNOG00000029055
GO:BP	regulation of mitotic sister chromatid separation	GO:0010965	false	0.0394852	1.40357	32	584	9	9440	ENSRNOG00000032778,ENSRNOG00000007906,ENSRNOG00000058539,ENSRNOG00000028415,ENSRNOG00000033658,ENSRNOG00000005376,ENSRNOG00000013727,ENSRNOG00000015810,ENSRNOG00000029055
GO:BP	regulation of mitotic sister chromatid segregation	GO:0033047	false	0.0394852	1.40357	34	584	9	9440	ENSRNOG00000032778,ENSRNOG00000007906,ENSRNOG00000058539,ENSRNOG00000000632,ENSRNOG00000033658,ENSRNOG00000005376,ENSRNOG00000013727,ENSRNOG00000015810,ENSRNOG00000029055
GO:BP	negative regulation of mitotic sister chromatid separation	GO:2000816	false	0.0394852	1.40357	27	584	8	9440	ENSRNOG00000032778,ENSRNOG00000007906,ENSRNOG00000058539,ENSRNOG00000033658,ENSRNOG00000005376,ENSRNOG00000013727,ENSRNOG00000015810,ENSRNOG00000029055
GO:BP	negative regulation of mitotic sister chromatid segregation	GO:0033048	false	0.0394852	1.40357	27	584	8	9440	ENSRNOG00000032778,ENSRNOG00000007906,ENSRNOG00000058539,ENSRNOG00000033658,ENSRNOG00000005376,ENSRNOG00000013727,ENSRNOG00000015810,ENSRNOG00000029055
GO:BP	mitotic spindle assembly checkpoint signaling	GO:0007094	false	0.0394852	1.40357	26	584	8	9440	ENSRNOG00000032778,ENSRNOG00000007906,ENSRNOG00000058539,ENSRNOG00000033658,ENSRNOG00000005376,ENSRNOG00000013727,ENSRNOG00000015810,ENSRNOG00000029055
GO:BP	mitotic sister chromatid separation	GO:0051306	false	0.0394899	1.40351	35	584	9	9440	ENSRNOG00000032778,ENSRNOG00000007906,ENSRNOG00000058539,ENSRNOG00000028415,ENSRNOG00000033658,ENSRNOG00000005376,ENSRNOG00000013727,ENSRNOG00000015810,ENSRNOG00000029055
GO:BP	spindle checkpoint signaling	GO:0031577	false	0.0394899	1.40351	28	584	8	9440	ENSRNOG00000032778,ENSRNOG00000007906,ENSRNOG00000058539,ENSRNOG00000033658,ENSRNOG00000005376,ENSRNOG00000013727,ENSRNOG00000015810,ENSRNOG00000029055
GO:BP	meiotic cell cycle phase transition	GO:0044771	true	0.0394899	1.40351	6	584	4	9440	ENSRNOG00000028415,ENSRNOG00000009336,ENSRNOG00000013727,ENSRNOG00000029055
GO:BP	chromosome organization	GO:0051276	false	0.0394899	1.40351	323	584	37	9440	ENSRNOG00000011213,ENSRNOG00000032778,ENSRNOG00000007906,ENSRNOG00000058539,ENSRNOG00000028415,ENSRNOG00000000632,ENSRNOG00000013970,ENSRNOG00000018615,ENSRNOG00000033335,ENSRNOG00000011296,ENSRNOG00000062220,ENSRNOG00000024178,ENSRNOG00000042944,ENSRNOG00000026502,ENSRNOG00000009116,ENSRNOG00000019100,ENSRNOG00000000479,ENSRNOG00000033658,ENSRNOG00000005376,ENSRNOG00000009336,ENSRNOG00000012543,…
GO:BP	regulation of sister chromatid segregation	GO:0033045	false	0.0394899	1.40351	50	584	11	9440	ENSRNOG00000032778,ENSRNOG00000007906,ENSRNOG00000058539,ENSRNOG00000028415,ENSRNOG00000000632,ENSRNOG00000033658,ENSRNOG00000005376,ENSRNOG00000009336,ENSRNOG00000013727,ENSRNOG00000015810,ENSRNOG00000029055
GO:BP	immune system process	GO:0002376	true	0.0394899	1.40351	1191	584	103	9440	ENSRNOG00000028896,ENSRNOG00000017897,ENSRNOG00000000439,ENSRNOG00000017803,ENSRNOG00000013574,ENSRNOG00000000485,ENSRNOG00000008588,ENSRNOG00000030246,ENSRNOG00000054274,ENSRNOG00000051470,ENSRNOG00000033697,ENSRNOG00000024931,ENSRNOG00000029768,ENSRNOG00000011406,ENSRNOG00000018488,ENSRNOG00000020872,ENSRNOG00000020884,ENSRNOG00000020904,ENSRNOG00000061394,ENSRNOG00000008759,ENSRNOG00000006767,…
GO:BP	CENP-A containing chromatin assembly	GO:0034080	false	0.0396748	1.40148	3	584	3	9440	ENSRNOG00000011296,ENSRNOG00000062220,ENSRNOG00000009116
GO:BP	metaphase/anaphase transition of cell cycle	GO:0044784	false	0.0396748	1.40148	43	584	10	9440	ENSRNOG00000032778,ENSRNOG00000007906,ENSRNOG00000058539,ENSRNOG00000028415,ENSRNOG00000033658,ENSRNOG00000005376,ENSRNOG00000009336,ENSRNOG00000013727,ENSRNOG00000015810,ENSRNOG00000029055
GO:BP	chromatin remodeling at centromere	GO:0031055	false	0.0396748	1.40148	3	584	3	9440	ENSRNOG00000011296,ENSRNOG00000062220,ENSRNOG00000009116
GO:BP	negative regulation of chromosome segregation	GO:0051985	false	0.0406659	1.39077	29	584	8	9440	ENSRNOG00000032778,ENSRNOG00000007906,ENSRNOG00000058539,ENSRNOG00000033658,ENSRNOG00000005376,ENSRNOG00000013727,ENSRNOG00000015810,ENSRNOG00000029055
GO:BP	negative regulation of chromosome separation	GO:1905819	false	0.0406659	1.39077	29	584	8	9440	ENSRNOG00000032778,ENSRNOG00000007906,ENSRNOG00000058539,ENSRNOG00000033658,ENSRNOG00000005376,ENSRNOG00000013727,ENSRNOG00000015810,ENSRNOG00000029055
GO:BP	positive regulation of cytokine production	GO:0001819	true	0.0406659	1.39077	257	584	31	9440	ENSRNOG00000017897,ENSRNOG00000000439,ENSRNOG00000013574,ENSRNOG00000008588,ENSRNOG00000051470,ENSRNOG00000033697,ENSRNOG00000024931,ENSRNOG00000020884,ENSRNOG00000061394,ENSRNOG00000013014,ENSRNOG00000040287,ENSRNOG00000019422,ENSRNOG00000048043,ENSRNOG00000020881,ENSRNOG00000046891,ENSRNOG00000011680,ENSRNOG00000015027,ENSRNOG00000000515,ENSRNOG00000017560,ENSRNOG00000020482,ENSRNOG00000005810,…
GO:BP	negative regulation of metaphase/anaphase transition of cell cycle	GO:1902100	false	0.0406659	1.39077	29	584	8	9440	ENSRNOG00000032778,ENSRNOG00000007906,ENSRNOG00000058539,ENSRNOG00000033658,ENSRNOG00000005376,ENSRNOG00000013727,ENSRNOG00000015810,ENSRNOG00000029055
GO:BP	positive regulation of leukocyte cell-cell adhesion	GO:1903039	true	0.0455709	1.34131	118	584	18	9440	ENSRNOG00000017897,ENSRNOG00000000439,ENSRNOG00000024931,ENSRNOG00000020872,ENSRNOG00000020884,ENSRNOG00000014156,ENSRNOG00000002309,ENSRNOG00000016957,ENSRNOG00000009705,ENSRNOG00000017560,ENSRNOG00000017155,ENSRNOG00000019614,ENSRNOG00000049491,ENSRNOG00000004409,ENSRNOG00000023881,ENSRNOG00000020652,ENSRNOG00000015279,ENSRNOG00000016995
GO:CC	outer kinetochore	GO:0000940	true	5.30892e-05	4.27499	16	546	9	8861	ENSRNOG00000032778,ENSRNOG00000007906,ENSRNOG00000058539,ENSRNOG00000006236,ENSRNOG00000013727,ENSRNOG00000002711,ENSRNOG00000019620,ENSRNOG00000015275,ENSRNOG00000021847
GO:CC	chromosome, centromeric region	GO:0000775	false	0.000260944	3.58345	134	546	24	8861	ENSRNOG00000050819,ENSRNOG00000032778,ENSRNOG00000007906,ENSRNOG00000058539,ENSRNOG00000028415,ENSRNOG00000013970,ENSRNOG00000018615,ENSRNOG00000033335,ENSRNOG00000062220,ENSRNOG00000024178,ENSRNOG00000026502,ENSRNOG00000006236,ENSRNOG00000032929,ENSRNOG00000019100,ENSRNOG00000033658,ENSRNOG00000005376,ENSRNOG00000021555,ENSRNOG00000013727,ENSRNOG00000002711,ENSRNOG00000019620,ENSRNOG00000015275,…
GO:CC	actin cytoskeleton	GO:0015629	false	0.000260944	3.58345	262	546	37	8861	ENSRNOG00000046333,ENSRNOG00000007882,ENSRNOG00000058039,ENSRNOG00000017897,ENSRNOG00000060665,ENSRNOG00000000991,ENSRNOG00000047218,ENSRNOG00000008334,ENSRNOG00000002881,ENSRNOG00000039415,ENSRNOG00000007541,ENSRNOG00000011521,ENSRNOG00000018991,ENSRNOG00000009331,ENSRNOG00000033658,ENSRNOG00000012611,ENSRNOG00000000579,ENSRNOG00000022533,ENSRNOG00000018997,ENSRNOG00000015278,ENSRNOG00000020246,…
GO:CC	cytoskeleton	GO:0005856	false	0.000260944	3.58345	1162	546	110	8861	ENSRNOG00000046333,ENSRNOG00000049056,ENSRNOG00000007882,ENSRNOG00000058039,ENSRNOG00000017897,ENSRNOG00000060665,ENSRNOG00000008005,ENSRNOG00000018905,ENSRNOG00000000991,ENSRNOG00000056955,ENSRNOG00000007906,ENSRNOG00000024931,ENSRNOG00000050233,ENSRNOG00000058539,ENSRNOG00000028415,ENSRNOG00000020904,ENSRNOG00000000632,ENSRNOG00000016377,ENSRNOG00000034221,ENSRNOG00000039315,ENSRNOG00000047218,…
GO:CC	cell periphery	GO:0071944	true	0.000333025	3.47752	2014	546	169	8861	ENSRNOG00000053469,ENSRNOG00000047894,ENSRNOG00000008245,ENSRNOG00000012939,ENSRNOG00000019622,ENSRNOG00000028713,ENSRNOG00000017897,ENSRNOG00000057794,ENSRNOG00000005574,ENSRNOG00000054033,ENSRNOG00000000439,ENSRNOG00000014742,ENSRNOG00000018159,ENSRNOG00000018020,ENSRNOG00000017803,ENSRNOG00000013574,ENSRNOG00000031168,ENSRNOG00000007622,ENSRNOG00000017893,ENSRNOG00000029399,ENSRNOG00000003705,…
GO:CC	kinetochore	GO:0000776	false	0.000456149	3.34089	96	546	19	8861	ENSRNOG00000032778,ENSRNOG00000007906,ENSRNOG00000058539,ENSRNOG00000028415,ENSRNOG00000013970,ENSRNOG00000018615,ENSRNOG00000033335,ENSRNOG00000062220,ENSRNOG00000024178,ENSRNOG00000006236,ENSRNOG00000019100,ENSRNOG00000033658,ENSRNOG00000005376,ENSRNOG00000013727,ENSRNOG00000002711,ENSRNOG00000019620,ENSRNOG00000015275,ENSRNOG00000021847,ENSRNOG00000029055
GO:CC	T cell receptor complex	GO:0042101	true	0.000737344	3.13233	10	546	6	8861	ENSRNOG00000017803,ENSRNOG00000015994,ENSRNOG00000015945,ENSRNOG00000020884,ENSRNOG00000023881,ENSRNOG00000016995
GO:CC	condensed chromosome, centromeric region	GO:0000779	false	0.000862369	3.06431	102	546	19	8861	ENSRNOG00000032778,ENSRNOG00000007906,ENSRNOG00000058539,ENSRNOG00000028415,ENSRNOG00000013970,ENSRNOG00000018615,ENSRNOG00000033335,ENSRNOG00000062220,ENSRNOG00000024178,ENSRNOG00000006236,ENSRNOG00000019100,ENSRNOG00000033658,ENSRNOG00000005376,ENSRNOG00000013727,ENSRNOG00000002711,ENSRNOG00000019620,ENSRNOG00000015275,ENSRNOG00000021847,ENSRNOG00000029055
GO:CC	plasma membrane	GO:0005886	false	0.00155184	2.80915	1820	546	151	8861	ENSRNOG00000053469,ENSRNOG00000047894,ENSRNOG00000008245,ENSRNOG00000012939,ENSRNOG00000019622,ENSRNOG00000028713,ENSRNOG00000017897,ENSRNOG00000054033,ENSRNOG00000000439,ENSRNOG00000014742,ENSRNOG00000018159,ENSRNOG00000018020,ENSRNOG00000017803,ENSRNOG00000013574,ENSRNOG00000031168,ENSRNOG00000007622,ENSRNOG00000017893,ENSRNOG00000029399,ENSRNOG00000003705,ENSRNOG00000030246,ENSRNOG00000007613,…
GO:CC	actin filament bundle	GO:0032432	true	0.00215073	2.66741	43	546	11	8861	ENSRNOG00000046333,ENSRNOG00000007541,ENSRNOG00000000579,ENSRNOG00000022533,ENSRNOG00000015278,ENSRNOG00000020246,ENSRNOG00000016166,ENSRNOG00000013653,ENSRNOG00000014867,ENSRNOG00000018184,ENSRNOG00000017354
GO:CC	ribosome	GO:0005840	false	0.00215073	2.66741	245	546	32	8861	ENSRNOG00000011955,ENSRNOG00000031560,ENSRNOG00000033603,ENSRNOG00000039249,ENSRNOG00000002789,ENSRNOG00000055942,ENSRNOG00000026716,ENSRNOG00000020093,ENSRNOG00000031052,ENSRNOG00000030426,ENSRNOG00000052207,ENSRNOG00000018774,ENSRNOG00000004196,ENSRNOG00000020982,ENSRNOG00000052620,ENSRNOG00000027271,ENSRNOG00000016220,ENSRNOG00000015335,ENSRNOG00000018795,ENSRNOG00000011817,ENSRNOG00000032605,…
GO:CC	condensed chromosome	GO:0000793	false	0.00297999	2.52579	154	546	23	8861	ENSRNOG00000011213,ENSRNOG00000032778,ENSRNOG00000007906,ENSRNOG00000058539,ENSRNOG00000028415,ENSRNOG00000013970,ENSRNOG00000018615,ENSRNOG00000033335,ENSRNOG00000062220,ENSRNOG00000024178,ENSRNOG00000006236,ENSRNOG00000032929,ENSRNOG00000019100,ENSRNOG00000033658,ENSRNOG00000005376,ENSRNOG00000012051,ENSRNOG00000013727,ENSRNOG00000002711,ENSRNOG00000019620,ENSRNOG00000015275,ENSRNOG00000021847,…
GO:CC	Ctf18 RFC-like complex	GO:0031390	true	0.00297999	2.52579	5	546	4	8861	ENSRNOG00000019174,ENSRNOG00000026502,ENSRNOG00000001457,ENSRNOG00000001816
GO:CC	stress fiber	GO:0001725	false	0.00408256	2.38907	40	546	10	8861	ENSRNOG00000046333,ENSRNOG00000007541,ENSRNOG00000022533,ENSRNOG00000015278,ENSRNOG00000020246,ENSRNOG00000016166,ENSRNOG00000013653,ENSRNOG00000014867,ENSRNOG00000018184,ENSRNOG00000017354
GO:CC	contractile actin filament bundle	GO:0097517	false	0.00408256	2.38907	40	546	10	8861	ENSRNOG00000046333,ENSRNOG00000007541,ENSRNOG00000022533,ENSRNOG00000015278,ENSRNOG00000020246,ENSRNOG00000016166,ENSRNOG00000013653,ENSRNOG00000014867,ENSRNOG00000018184,ENSRNOG00000017354
GO:CC	extracellular region	GO:0005576	true	0.00408256	2.38907	561	546	57	8861	ENSRNOG00000028896,ENSRNOG00000047894,ENSRNOG00000000563,ENSRNOG00000057794,ENSRNOG00000027030,ENSRNOG00000029830,ENSRNOG00000007622,ENSRNOG00000007613,ENSRNOG00000007300,ENSRNOG00000029768,ENSRNOG00000011406,ENSRNOG00000014350,ENSRNOG00000014371,ENSRNOG00000031391,ENSRNOG00000004540,ENSRNOG00000029682,ENSRNOG00000016398,ENSRNOG00000021220,ENSRNOG00000009878,ENSRNOG00000050697,ENSRNOG00000014361,…
GO:CC	supramolecular complex	GO:0099080	false	0.00462911	2.3345	529	546	54	8861	ENSRNOG00000023296,ENSRNOG00000049056,ENSRNOG00000058039,ENSRNOG00000008005,ENSRNOG00000032778,ENSRNOG00000007906,ENSRNOG00000058539,ENSRNOG00000028415,ENSRNOG00000000632,ENSRNOG00000013970,ENSRNOG00000018615,ENSRNOG00000033335,ENSRNOG00000062220,ENSRNOG00000024178,ENSRNOG00000034221,ENSRNOG00000021611,ENSRNOG00000023148,ENSRNOG00000006236,ENSRNOG00000018631,ENSRNOG00000007541,ENSRNOG00000055648,…
GO:CC	intracellular non-membrane-bounded organelle	GO:0043232	false	0.00462911	2.3345	2561	546	196	8861	ENSRNOG00000023296,ENSRNOG00000046333,ENSRNOG00000011955,ENSRNOG00000031560,ENSRNOG00000033603,ENSRNOG00000039249,ENSRNOG00000002789,ENSRNOG00000049056,ENSRNOG00000007882,ENSRNOG00000055942,ENSRNOG00000058039,ENSRNOG00000017897,ENSRNOG00000060665,ENSRNOG00000000439,ENSRNOG00000018651,ENSRNOG00000008005,ENSRNOG00000018905,ENSRNOG00000000991,ENSRNOG00000003745,ENSRNOG00000018916,ENSRNOG00000056955,…
GO:CC	non-membrane-bounded organelle	GO:0043228	false	0.00462911	2.3345	2561	546	196	8861	ENSRNOG00000023296,ENSRNOG00000046333,ENSRNOG00000011955,ENSRNOG00000031560,ENSRNOG00000033603,ENSRNOG00000039249,ENSRNOG00000002789,ENSRNOG00000049056,ENSRNOG00000007882,ENSRNOG00000055942,ENSRNOG00000058039,ENSRNOG00000017897,ENSRNOG00000060665,ENSRNOG00000000439,ENSRNOG00000018651,ENSRNOG00000008005,ENSRNOG00000018905,ENSRNOG00000000991,ENSRNOG00000003745,ENSRNOG00000018916,ENSRNOG00000056955,…
GO:CC	supramolecular fiber	GO:0099512	false	0.00572204	2.24245	337	546	38	8861	ENSRNOG00000049056,ENSRNOG00000058039,ENSRNOG00000008005,ENSRNOG00000000632,ENSRNOG00000034221,ENSRNOG00000021611,ENSRNOG00000023148,ENSRNOG00000018631,ENSRNOG00000007541,ENSRNOG00000055648,ENSRNOG00000009331,ENSRNOG00000021713,ENSRNOG00000019100,ENSRNOG00000033658,ENSRNOG00000009779,ENSRNOG00000051548,ENSRNOG00000047618,ENSRNOG00000032410,ENSRNOG00000018997,ENSRNOG00000015278,ENSRNOG00000020246,…
GO:CC	supramolecular polymer	GO:0099081	false	0.00702252	2.15351	342	546	38	8861	ENSRNOG00000049056,ENSRNOG00000058039,ENSRNOG00000008005,ENSRNOG00000000632,ENSRNOG00000034221,ENSRNOG00000021611,ENSRNOG00000023148,ENSRNOG00000018631,ENSRNOG00000007541,ENSRNOG00000055648,ENSRNOG00000009331,ENSRNOG00000021713,ENSRNOG00000019100,ENSRNOG00000033658,ENSRNOG00000009779,ENSRNOG00000051548,ENSRNOG00000047618,ENSRNOG00000032410,ENSRNOG00000018997,ENSRNOG00000015278,ENSRNOG00000020246,…
GO:CC	MCM complex	GO:0042555	true	0.00702252	2.15351	11	546	5	8861	ENSRNOG00000012543,ENSRNOG00000014336,ENSRNOG00000003703,ENSRNOG00000006996,ENSRNOG00000014703
GO:CC	contractile fiber	GO:0043292	false	0.00702252	2.15351	79	546	14	8861	ENSRNOG00000058039,ENSRNOG00000007541,ENSRNOG00000009779,ENSRNOG00000051548,ENSRNOG00000018997,ENSRNOG00000015278,ENSRNOG00000020246,ENSRNOG00000016166,ENSRNOG00000016603,ENSRNOG00000020557,ENSRNOG00000014867,ENSRNOG00000021088,ENSRNOG00000015155,ENSRNOG00000020332
GO:CC	intercellular bridge	GO:0045171	true	0.00702252	2.15351	61	546	12	8861	ENSRNOG00000016377,ENSRNOG00000015794,ENSRNOG00000016467,ENSRNOG00000014080,ENSRNOG00000047867,ENSRNOG00000032410,ENSRNOG00000026985,ENSRNOG00000028856,ENSRNOG00000013057,ENSRNOG00000015275,ENSRNOG00000008165,ENSRNOG00000061216
GO:CC	actomyosin	GO:0042641	false	0.00744015	2.12842	45	546	10	8861	ENSRNOG00000046333,ENSRNOG00000007541,ENSRNOG00000022533,ENSRNOG00000015278,ENSRNOG00000020246,ENSRNOG00000016166,ENSRNOG00000013653,ENSRNOG00000014867,ENSRNOG00000018184,ENSRNOG00000017354
GO:CC	myofibril	GO:0030016	false	0.0125163	1.90252	75	546	13	8861	ENSRNOG00000007541,ENSRNOG00000009779,ENSRNOG00000051548,ENSRNOG00000018997,ENSRNOG00000015278,ENSRNOG00000020246,ENSRNOG00000016166,ENSRNOG00000016603,ENSRNOG00000020557,ENSRNOG00000014867,ENSRNOG00000021088,ENSRNOG00000015155,ENSRNOG00000020332
GO:CC	chromosomal region	GO:0098687	false	0.0125163	1.90252	201	546	25	8861	ENSRNOG00000050819,ENSRNOG00000011213,ENSRNOG00000032778,ENSRNOG00000007906,ENSRNOG00000058539,ENSRNOG00000028415,ENSRNOG00000013970,ENSRNOG00000018615,ENSRNOG00000033335,ENSRNOG00000062220,ENSRNOG00000024178,ENSRNOG00000026502,ENSRNOG00000006236,ENSRNOG00000032929,ENSRNOG00000019100,ENSRNOG00000033658,ENSRNOG00000005376,ENSRNOG00000021555,ENSRNOG00000013727,ENSRNOG00000002711,ENSRNOG00000019620,…
GO:CC	heterotrimeric G-protein complex	GO:0005834	false	0.0160978	1.79323	8	546	4	8861	ENSRNOG00000015541,ENSRNOG00000011070,ENSRNOG00000016701,ENSRNOG00000050469
GO:CC	DNA replication preinitiation complex	GO:0031261	true	0.0160978	1.79323	8	546	4	8861	ENSRNOG00000008091,ENSRNOG00000012543,ENSRNOG00000014336,ENSRNOG00000003703
GO:CC	plasma membrane protein complex	GO:0098797	false	0.0178796	1.74764	219	546	26	8861	ENSRNOG00000017897,ENSRNOG00000017803,ENSRNOG00000004518,ENSRNOG00000054274,ENSRNOG00000015994,ENSRNOG00000015945,ENSRNOG00000020884,ENSRNOG00000013014,ENSRNOG00000007025,ENSRNOG00000038328,ENSRNOG00000015541,ENSRNOG00000011070,ENSRNOG00000016701,ENSRNOG00000015027,ENSRNOG00000001518,ENSRNOG00000012208,ENSRNOG00000020532,ENSRNOG00000012566,ENSRNOG00000050469,ENSRNOG00000019926,ENSRNOG00000049491,…
GO:CC	GTPase complex	GO:1905360	false	0.0257908	1.58854	9	546	4	8861	ENSRNOG00000015541,ENSRNOG00000011070,ENSRNOG00000016701,ENSRNOG00000050469
GO:CC	sarcomere	GO:0030017	false	0.0294509	1.5309	64	546	11	8861	ENSRNOG00000007541,ENSRNOG00000009779,ENSRNOG00000015278,ENSRNOG00000020246,ENSRNOG00000016166,ENSRNOG00000016603,ENSRNOG00000020557,ENSRNOG00000014867,ENSRNOG00000021088,ENSRNOG00000015155,ENSRNOG00000020332
GO:CC	cytosolic small ribosomal subunit	GO:0022627	true	0.0384234	1.4154	10	546	4	8861	ENSRNOG00000024603,ENSRNOG00000018320,ENSRNOG00000010189,ENSRNOG00000031041
GO:CC	small ribosomal subunit	GO:0015935	false	0.0450543	1.34626	49	546	9	8861	ENSRNOG00000002789,ENSRNOG00000030426,ENSRNOG00000004196,ENSRNOG00000052620,ENSRNOG00000024603,ENSRNOG00000018320,ENSRNOG00000010189,ENSRNOG00000031041,ENSRNOG00000018645
KEGG	Ribosome	KEGG:03010	false	0.0015708	2.80388	113	352	21	5599	ENSRNOG00000011955,ENSRNOG00000026716,ENSRNOG00000020093,ENSRNOG00000018774,ENSRNOG00000004196,ENSRNOG00000020982,ENSRNOG00000016220,ENSRNOG00000015335,ENSRNOG00000018795,ENSRNOG00000011817,ENSRNOG00000013874,ENSRNOG00000000490,ENSRNOG00000016411,ENSRNOG00000024603,ENSRNOG00000018320,ENSRNOG00000019578,ENSRNOG00000037897,ENSRNOG00000010189,ENSRNOG00000004426,ENSRNOG00000042886,ENSRNOG00000018645
KEGG	Motor proteins	KEGG:04814	false	0.00257012	2.59005	131	352	22	5599	ENSRNOG00000058039,ENSRNOG00000056955,ENSRNOG00000005151,ENSRNOG00000021713,ENSRNOG00000024428,ENSRNOG00000014080,ENSRNOG00000019100,ENSRNOG00000011394,ENSRNOG00000004680,ENSRNOG00000000479,ENSRNOG00000018997,ENSRNOG00000015278,ENSRNOG00000050675,ENSRNOG00000054140,ENSRNOG00000020246,ENSRNOG00000015035,ENSRNOG00000015155,ENSRNOG00000020332,ENSRNOG00000018184,ENSRNOG00000016731,ENSRNOG00000053468,…
KEGG	Cell cycle	KEGG:04110	false	0.0101072	1.99537	141	352	21	5599	ENSRNOG00000032778,ENSRNOG00000007906,ENSRNOG00000015423,ENSRNOG00000058539,ENSRNOG00000028415,ENSRNOG00000024008,ENSRNOG00000000632,ENSRNOG00000059837,ENSRNOG00000013970,ENSRNOG00000015921,ENSRNOG00000005376,ENSRNOG00000012543,ENSRNOG00000014336,ENSRNOG00000003703,ENSRNOG00000013727,ENSRNOG00000016708,ENSRNOG00000003802,ENSRNOG00000020652,ENSRNOG00000009867,ENSRNOG00000015810,ENSRNOG00000029055
KEGG	Coronavirus disease - COVID-19	KEGG:05171	false	0.0101072	1.99537	180	352	25	5599	ENSRNOG00000011955,ENSRNOG00000029768,ENSRNOG00000026716,ENSRNOG00000020093,ENSRNOG00000018774,ENSRNOG00000004196,ENSRNOG00000020982,ENSRNOG00000000515,ENSRNOG00000007390,ENSRNOG00000016220,ENSRNOG00000015335,ENSRNOG00000018795,ENSRNOG00000011817,ENSRNOG00000013874,ENSRNOG00000000490,ENSRNOG00000016411,ENSRNOG00000024603,ENSRNOG00000018320,ENSRNOG00000019578,ENSRNOG00000037897,ENSRNOG00000010189,…
KEGG	Autoimmune thyroid disease	KEGG:05320	false	0.0101072	1.99537	27	352	8	5599	ENSRNOG00000018488,ENSRNOG00000038835,ENSRNOG00000054129,ENSRNOG00000019142,ENSRNOG00000049491,ENSRNOG00000026762,ENSRNOG00000000763,ENSRNOG00000042905
KEGG	Human immunodeficiency virus 1 infection	KEGG:05170	false	0.0143031	1.84457	168	352	23	5599	ENSRNOG00000000485,ENSRNOG00000058539,ENSRNOG00000015994,ENSRNOG00000016069,ENSRNOG00000015945,ENSRNOG00000024008,ENSRNOG00000000632,ENSRNOG00000019142,ENSRNOG00000016592,ENSRNOG00000015541,ENSRNOG00000011070,ENSRNOG00000048980,ENSRNOG00000016701,ENSRNOG00000052795,ENSRNOG00000050469,ENSRNOG00000000515,ENSRNOG00000020482,ENSRNOG00000007390,ENSRNOG00000007925,ENSRNOG00000007350,ENSRNOG00000000763,…
KEGG	Th1 and Th2 cell differentiation	KEGG:04658	false	0.0143031	1.84457	70	352	13	5599	ENSRNOG00000015994,ENSRNOG00000016069,ENSRNOG00000015945,ENSRNOG00000012074,ENSRNOG00000017429,ENSRNOG00000009705,ENSRNOG00000000515,ENSRNOG00000007390,ENSRNOG00000019907,ENSRNOG00000026295,ENSRNOG00000049491,ENSRNOG00000026762,ENSRNOG00000016995
KEGG	Kaposi sarcoma-associated herpesvirus infection	KEGG:05167	false	0.0159393	1.79753	151	352	21	5599	ENSRNOG00000000485,ENSRNOG00000038835,ENSRNOG00000019142,ENSRNOG00000015541,ENSRNOG00000011070,ENSRNOG00000048980,ENSRNOG00000016701,ENSRNOG00000009331,ENSRNOG00000012074,ENSRNOG00000052795,ENSRNOG00000050469,ENSRNOG00000025443,ENSRNOG00000000515,ENSRNOG00000016708,ENSRNOG00000020482,ENSRNOG00000007390,ENSRNOG00000009385,ENSRNOG00000004426,ENSRNOG00000000763,ENSRNOG00000042905,ENSRNOG00000009495
KEGG	Chagas disease	KEGG:05142	false	0.0184164	1.73479	83	352	14	5599	ENSRNOG00000029768,ENSRNOG00000015994,ENSRNOG00000016069,ENSRNOG00000015945,ENSRNOG00000019142,ENSRNOG00000005378,ENSRNOG00000016592,ENSRNOG00000012074,ENSRNOG00000030387,ENSRNOG00000000515,ENSRNOG00000007390,ENSRNOG00000020652,ENSRNOG00000009867,ENSRNOG00000002161
KEGG	Hematopoietic cell lineage	KEGG:04640	false	0.0184164	1.73479	57	352	11	5599	ENSRNOG00000015994,ENSRNOG00000016069,ENSRNOG00000015945,ENSRNOG00000020872,ENSRNOG00000049782,ENSRNOG00000008759,ENSRNOG00000021199,ENSRNOG00000001325,ENSRNOG00000001518,ENSRNOG00000049491,ENSRNOG00000026762
KEGG	Allograft rejection	KEGG:05330	false	0.0184164	1.73479	25	352	7	5599	ENSRNOG00000018488,ENSRNOG00000038835,ENSRNOG00000019142,ENSRNOG00000049491,ENSRNOG00000026762,ENSRNOG00000000763,ENSRNOG00000042905
KEGG	Th17 cell differentiation	KEGG:04659	false	0.0201898	1.69487	86	352	14	5599	ENSRNOG00000015994,ENSRNOG00000016069,ENSRNOG00000015945,ENSRNOG00000012074,ENSRNOG00000017429,ENSRNOG00000009705,ENSRNOG00000000515,ENSRNOG00000007390,ENSRNOG00000019907,ENSRNOG00000049491,ENSRNOG00000026762,ENSRNOG00000001704,ENSRNOG00000020652,ENSRNOG00000016995
KEGG	Cytokine-cytokine receptor interaction	KEGG:04060	false	0.0211558	1.67457	149	352	20	5599	ENSRNOG00000019622,ENSRNOG00000028713,ENSRNOG00000029768,ENSRNOG00000011406,ENSRNOG00000018488,ENSRNOG00000049828,ENSRNOG00000049782,ENSRNOG00000008759,ENSRNOG00000019142,ENSRNOG00000012074,ENSRNOG00000011680,ENSRNOG00000015027,ENSRNOG00000023214,ENSRNOG00000043323,ENSRNOG00000001325,ENSRNOG00000060237,ENSRNOG00000020652,ENSRNOG00000009867,ENSRNOG00000013820,ENSRNOG00000020106
KEGG	Human T-cell leukemia virus 1 infection	KEGG:05166	false	0.0345575	1.46146	190	352	23	5599	ENSRNOG00000007906,ENSRNOG00000015423,ENSRNOG00000015994,ENSRNOG00000016069,ENSRNOG00000015945,ENSRNOG00000018488,ENSRNOG00000028415,ENSRNOG00000059837,ENSRNOG00000019422,ENSRNOG00000009705,ENSRNOG00000005376,ENSRNOG00000016708,ENSRNOG00000020482,ENSRNOG00000007390,ENSRNOG00000003802,ENSRNOG00000049491,ENSRNOG00000026762,ENSRNOG00000000763,ENSRNOG00000042905,ENSRNOG00000012172,ENSRNOG00000020652,…
KEGG	Apelin signaling pathway	KEGG:04371	false	0.0345575	1.46146	103	352	15	5599	ENSRNOG00000058039,ENSRNOG00000019422,ENSRNOG00000016592,ENSRNOG00000015541,ENSRNOG00000011070,ENSRNOG00000048980,ENSRNOG00000016701,ENSRNOG00000052795,ENSRNOG00000050469,ENSRNOG00000025443,ENSRNOG00000033134,ENSRNOG00000050675,ENSRNOG00000009385,ENSRNOG00000019018,ENSRNOG00000020557
KEGG	Cell adhesion molecules	KEGG:04514	false	0.0357463	1.44677	104	352	15	5599	ENSRNOG00000018488,ENSRNOG00000020884,ENSRNOG00000038835,ENSRNOG00000054129,ENSRNOG00000001518,ENSRNOG00000012208,ENSRNOG00000003248,ENSRNOG00000013694,ENSRNOG00000049491,ENSRNOG00000026762,ENSRNOG00000000763,ENSRNOG00000042905,ENSRNOG00000036711,ENSRNOG00000000569,ENSRNOG00000015279
KEGG	Type I diabetes mellitus	KEGG:04940	false	0.0361048	1.44244	30	352	7	5599	ENSRNOG00000038835,ENSRNOG00000043387,ENSRNOG00000019142,ENSRNOG00000049491,ENSRNOG00000026762,ENSRNOG00000000763,ENSRNOG00000042905
KEGG	Intestinal immune network for IgA production	KEGG:04672	false	0.038653	1.41282	23	352	6	5599	ENSRNOG00000018488,ENSRNOG00000038835,ENSRNOG00000012208,ENSRNOG00000049491,ENSRNOG00000026762,ENSRNOG00000020652
KEGG	Toxoplasmosis	KEGG:05145	false	0.040884	1.38845	87	352	13	5599	ENSRNOG00000005731,ENSRNOG00000018488,ENSRNOG00000016592,ENSRNOG00000012074,ENSRNOG00000001518,ENSRNOG00000047768,ENSRNOG00000000515,ENSRNOG00000007390,ENSRNOG00000009385,ENSRNOG00000049491,ENSRNOG00000026762,ENSRNOG00000020652,ENSRNOG00000009867
KEGG	Relaxin signaling pathway	KEGG:04926	false	0.040884	1.38845	97	352	14	5599	ENSRNOG00000058039,ENSRNOG00000014361,ENSRNOG00000005378,ENSRNOG00000016592,ENSRNOG00000015541,ENSRNOG00000011070,ENSRNOG00000048980,ENSRNOG00000016701,ENSRNOG00000050469,ENSRNOG00000000515,ENSRNOG00000007390,ENSRNOG00000008030,ENSRNOG00000009495,ENSRNOG00000020652
KEGG	Asthma	KEGG:05310	false	0.0492928	1.30722	11	352	4	5599	ENSRNOG00000018488,ENSRNOG00000009177,ENSRNOG00000049491,ENSRNOG00000026762
REAC	Amplification of signal from the kinetochores	REAC:R-RNO-141424	false	0.00331706	2.47925	65	275	14	4603	ENSRNOG00000032778,ENSRNOG00000007906,ENSRNOG00000018615,ENSRNOG00000011296,ENSRNOG00000062220,ENSRNOG00000024178,ENSRNOG00000006236,ENSRNOG00000003208,ENSRNOG00000032929,ENSRNOG00000033658,ENSRNOG00000005376,ENSRNOG00000002711,ENSRNOG00000019620,ENSRNOG00000015275
REAC	Cell Cycle Checkpoints	REAC:R-RNO-69620	false	0.00331706	2.47925	174	275	26	4603	ENSRNOG00000011213,ENSRNOG00000032778,ENSRNOG00000007906,ENSRNOG00000015423,ENSRNOG00000058539,ENSRNOG00000024008,ENSRNOG00000000632,ENSRNOG00000018615,ENSRNOG00000011296,ENSRNOG00000062220,ENSRNOG00000024178,ENSRNOG00000011332,ENSRNOG00000006236,ENSRNOG00000003208,ENSRNOG00000032929,ENSRNOG00000033658,ENSRNOG00000005376,ENSRNOG00000012543,ENSRNOG00000002711,ENSRNOG00000019620,ENSRNOG00000012899,…
REAC	Resolution of Sister Chromatid Cohesion	REAC:R-RNO-2500257	false	0.00331706	2.47925	78	275	16	4603	ENSRNOG00000032778,ENSRNOG00000007906,ENSRNOG00000058539,ENSRNOG00000000632,ENSRNOG00000018615,ENSRNOG00000011296,ENSRNOG00000062220,ENSRNOG00000024178,ENSRNOG00000006236,ENSRNOG00000003208,ENSRNOG00000032929,ENSRNOG00000033658,ENSRNOG00000005376,ENSRNOG00000002711,ENSRNOG00000019620,ENSRNOG00000015275
REAC	Amplification of signal from unattached kinetochores via a MAD2 inhibitory signal	REAC:R-RNO-141444	false	0.00331706	2.47925	65	275	14	4603	ENSRNOG00000032778,ENSRNOG00000007906,ENSRNOG00000018615,ENSRNOG00000011296,ENSRNOG00000062220,ENSRNOG00000024178,ENSRNOG00000006236,ENSRNOG00000003208,ENSRNOG00000032929,ENSRNOG00000033658,ENSRNOG00000005376,ENSRNOG00000002711,ENSRNOG00000019620,ENSRNOG00000015275
REAC	Cell Cycle	REAC:R-RNO-1640170	false	0.00331706	2.47925	372	275	43	4603	ENSRNOG00000011213,ENSRNOG00000032778,ENSRNOG00000007906,ENSRNOG00000015423,ENSRNOG00000058539,ENSRNOG00000024008,ENSRNOG00000000632,ENSRNOG00000013970,ENSRNOG00000018615,ENSRNOG00000011296,ENSRNOG00000062220,ENSRNOG00000024178,ENSRNOG00000042944,ENSRNOG00000019174,ENSRNOG00000011332,ENSRNOG00000026502,ENSRNOG00000006236,ENSRNOG00000003208,ENSRNOG00000015921,ENSRNOG00000008091,ENSRNOG00000018782,…
REAC	Signal Transduction	REAC:R-RNO-162582	false	0.00394909	2.4035	1103	275	95	4603	ENSRNOG00000019622,ENSRNOG00000028713,ENSRNOG00000027030,ENSRNOG00000029830,ENSRNOG00000017803,ENSRNOG00000031168,ENSRNOG00000004192,ENSRNOG00000006946,ENSRNOG00000005809,ENSRNOG00000000991,ENSRNOG00000050553,ENSRNOG00000016066,ENSRNOG00000005731,ENSRNOG00000002041,ENSRNOG00000032778,ENSRNOG00000007906,ENSRNOG00000011589,ENSRNOG00000046955,ENSRNOG00000029768,ENSRNOG00000038835,ENSRNOG00000024008,…
REAC	Mitotic Spindle Checkpoint	REAC:R-RNO-69618	false	0.00499952	2.30107	78	275	15	4603	ENSRNOG00000032778,ENSRNOG00000007906,ENSRNOG00000018615,ENSRNOG00000011296,ENSRNOG00000062220,ENSRNOG00000024178,ENSRNOG00000006236,ENSRNOG00000003208,ENSRNOG00000032929,ENSRNOG00000033658,ENSRNOG00000005376,ENSRNOG00000002711,ENSRNOG00000019620,ENSRNOG00000015275,ENSRNOG00000015131
REAC	EML4 and NUDC in mitotic spindle formation	REAC:R-RNO-9648025	false	0.00617636	2.20927	72	275	14	4603	ENSRNOG00000032778,ENSRNOG00000007906,ENSRNOG00000018615,ENSRNOG00000011296,ENSRNOG00000062220,ENSRNOG00000024178,ENSRNOG00000006236,ENSRNOG00000003208,ENSRNOG00000032929,ENSRNOG00000033658,ENSRNOG00000005376,ENSRNOG00000002711,ENSRNOG00000019620,ENSRNOG00000015275
REAC	Cell Cycle, Mitotic	REAC:R-RNO-69278	false	0.00617636	2.20927	311	275	36	4603	ENSRNOG00000032778,ENSRNOG00000007906,ENSRNOG00000015423,ENSRNOG00000058539,ENSRNOG00000024008,ENSRNOG00000000632,ENSRNOG00000013970,ENSRNOG00000018615,ENSRNOG00000011296,ENSRNOG00000062220,ENSRNOG00000024178,ENSRNOG00000006236,ENSRNOG00000003208,ENSRNOG00000015921,ENSRNOG00000008091,ENSRNOG00000018782,ENSRNOG00000032929,ENSRNOG00000024428,ENSRNOG00000014080,ENSRNOG00000033658,ENSRNOG00000005376,…
REAC	Mitotic Prometaphase	REAC:R-RNO-68877	false	0.00751858	2.12386	133	275	20	4603	ENSRNOG00000032778,ENSRNOG00000007906,ENSRNOG00000058539,ENSRNOG00000000632,ENSRNOG00000018615,ENSRNOG00000011296,ENSRNOG00000062220,ENSRNOG00000024178,ENSRNOG00000006236,ENSRNOG00000003208,ENSRNOG00000032929,ENSRNOG00000033658,ENSRNOG00000005376,ENSRNOG00000012051,ENSRNOG00000027747,ENSRNOG00000002711,ENSRNOG00000019620,ENSRNOG00000009079,ENSRNOG00000015275,ENSRNOG00000061216
REAC	Immunoregulatory interactions between a Lymphoid and a non-Lymphoid cell	REAC:R-RNO-198933	false	0.00751858	2.12386	57	275	12	4603	ENSRNOG00000022640,ENSRNOG00000050000,ENSRNOG00000046216,ENSRNOG00000036726,ENSRNOG00000016069,ENSRNOG00000018488,ENSRNOG00000020849,ENSRNOG00000034190,ENSRNOG00000012208,ENSRNOG00000026702,ENSRNOG00000049331,ENSRNOG00000000763
REAC	Chromosome Maintenance	REAC:R-RNO-73886	false	0.00781145	2.10727	58	275	12	4603	ENSRNOG00000011213,ENSRNOG00000015423,ENSRNOG00000018615,ENSRNOG00000011296,ENSRNOG00000062220,ENSRNOG00000024178,ENSRNOG00000042944,ENSRNOG00000019174,ENSRNOG00000026502,ENSRNOG00000021555,ENSRNOG00000001457,ENSRNOG00000001816
REAC	Signal amplification	REAC:R-RNO-392518	false	0.00781145	2.10727	15	275	6	4603	ENSRNOG00000016592,ENSRNOG00000015541,ENSRNOG00000011070,ENSRNOG00000016701,ENSRNOG00000050469,ENSRNOG00000009495
REAC	Thrombin signalling through proteinase activated receptors (PARs)	REAC:R-RNO-456926	false	0.00781145	2.10727	10	275	5	4603	ENSRNOG00000015541,ENSRNOG00000011070,ENSRNOG00000016701,ENSRNOG00000050469,ENSRNOG00000009495
REAC	Adrenaline,noradrenaline inhibits insulin secretion	REAC:R-RNO-400042	false	0.00781145	2.10727	10	275	5	4603	ENSRNOG00000016592,ENSRNOG00000015541,ENSRNOG00000011070,ENSRNOG00000016701,ENSRNOG00000050469
REAC	RHO GTPases Activate Formins	REAC:R-RNO-5663220	false	0.00923134	2.03474	88	275	15	4603	ENSRNOG00000032778,ENSRNOG00000007906,ENSRNOG00000018615,ENSRNOG00000011296,ENSRNOG00000062220,ENSRNOG00000024178,ENSRNOG00000006236,ENSRNOG00000003208,ENSRNOG00000056297,ENSRNOG00000032929,ENSRNOG00000033658,ENSRNOG00000005376,ENSRNOG00000002711,ENSRNOG00000019620,ENSRNOG00000015275
REAC	G protein gated Potassium channels	REAC:R-RNO-1296059	false	0.00973202	2.0118	11	275	5	4603	ENSRNOG00000015541,ENSRNOG00000011070,ENSRNOG00000016701,ENSRNOG00000007645,ENSRNOG00000050469
REAC	Inhibition of voltage gated Ca2+ channels via Gbeta/gamma subunits	REAC:R-RNO-997272	false	0.00973202	2.0118	11	275	5	4603	ENSRNOG00000015541,ENSRNOG00000011070,ENSRNOG00000016701,ENSRNOG00000007645,ENSRNOG00000050469
REAC	SRP-dependent cotranslational protein targeting to membrane	REAC:R-RNO-1799339	false	0.00973202	2.0118	71	275	13	4603	ENSRNOG00000039249,ENSRNOG00000026716,ENSRNOG00000004196,ENSRNOG00000015335,ENSRNOG00000018795,ENSRNOG00000011817,ENSRNOG00000013874,ENSRNOG00000000490,ENSRNOG00000024603,ENSRNOG00000018320,ENSRNOG00000010189,ENSRNOG00000042886,ENSRNOG00000031041
REAC	ADP signalling through P2Y purinoceptor 12	REAC:R-RNO-392170	false	0.00973202	2.0118	11	275	5	4603	ENSRNOG00000016592,ENSRNOG00000015541,ENSRNOG00000011070,ENSRNOG00000016701,ENSRNOG00000050469
REAC	Activation of G protein gated Potassium channels	REAC:R-RNO-1296041	false	0.00973202	2.0118	11	275	5	4603	ENSRNOG00000015541,ENSRNOG00000011070,ENSRNOG00000016701,ENSRNOG00000007645,ENSRNOG00000050469
REAC	Activation of GABAB receptors	REAC:R-RNO-991365	false	0.0106126	1.97418	17	275	6	4603	ENSRNOG00000016592,ENSRNOG00000015541,ENSRNOG00000011070,ENSRNOG00000016701,ENSRNOG00000007645,ENSRNOG00000050469
REAC	GABA B receptor activation	REAC:R-RNO-977444	false	0.0106126	1.97418	17	275	6	4603	ENSRNOG00000016592,ENSRNOG00000015541,ENSRNOG00000011070,ENSRNOG00000016701,ENSRNOG00000007645,ENSRNOG00000050469
REAC	Nonsense Mediated Decay (NMD) independent of the Exon Junction Complex (EJC)	REAC:R-RNO-975956	false	0.0106126	1.97418	73	275	13	4603	ENSRNOG00000039249,ENSRNOG00000026716,ENSRNOG00000004196,ENSRNOG00000015335,ENSRNOG00000018795,ENSRNOG00000011817,ENSRNOG00000013874,ENSRNOG00000000490,ENSRNOG00000024603,ENSRNOG00000018320,ENSRNOG00000010189,ENSRNOG00000042886,ENSRNOG00000031041
REAC	Mitotic Anaphase	REAC:R-RNO-68882	false	0.010843	1.96485	135	275	19	4603	ENSRNOG00000032778,ENSRNOG00000007906,ENSRNOG00000058539,ENSRNOG00000000632,ENSRNOG00000018615,ENSRNOG00000011296,ENSRNOG00000062220,ENSRNOG00000024178,ENSRNOG00000006236,ENSRNOG00000003208,ENSRNOG00000032929,ENSRNOG00000033658,ENSRNOG00000005376,ENSRNOG00000002711,ENSRNOG00000019620,ENSRNOG00000003802,ENSRNOG00000004426,ENSRNOG00000015275,ENSRNOG00000015131
REAC	Formation of a pool of free 40S subunits	REAC:R-RNO-72689	false	0.010843	1.96485	74	275	13	4603	ENSRNOG00000039249,ENSRNOG00000026716,ENSRNOG00000004196,ENSRNOG00000015335,ENSRNOG00000018795,ENSRNOG00000011817,ENSRNOG00000013874,ENSRNOG00000000490,ENSRNOG00000024603,ENSRNOG00000018320,ENSRNOG00000010189,ENSRNOG00000042886,ENSRNOG00000031041
REAC	G alpha (i) signalling events	REAC:R-RNO-418594	false	0.010843	1.96485	83	275	14	4603	ENSRNOG00000019622,ENSRNOG00000016592,ENSRNOG00000015541,ENSRNOG00000011070,ENSRNOG00000016701,ENSRNOG00000000441,ENSRNOG00000050469,ENSRNOG00000012390,ENSRNOG00000008943,ENSRNOG00000009079,ENSRNOG00000015616,ENSRNOG00000002773,ENSRNOG00000002730,ENSRNOG00000009495
REAC	Mitotic Metaphase and Anaphase	REAC:R-RNO-2555396	false	0.0113885	1.94353	136	275	19	4603	ENSRNOG00000032778,ENSRNOG00000007906,ENSRNOG00000058539,ENSRNOG00000000632,ENSRNOG00000018615,ENSRNOG00000011296,ENSRNOG00000062220,ENSRNOG00000024178,ENSRNOG00000006236,ENSRNOG00000003208,ENSRNOG00000032929,ENSRNOG00000033658,ENSRNOG00000005376,ENSRNOG00000002711,ENSRNOG00000019620,ENSRNOG00000003802,ENSRNOG00000004426,ENSRNOG00000015275,ENSRNOG00000015131
REAC	GABA receptor activation	REAC:R-RNO-977443	false	0.0121453	1.91559	18	275	6	4603	ENSRNOG00000016592,ENSRNOG00000015541,ENSRNOG00000011070,ENSRNOG00000016701,ENSRNOG00000007645,ENSRNOG00000050469
REAC	Separation of Sister Chromatids	REAC:R-RNO-2467813	false	0.0135167	1.86913	117	275	17	4603	ENSRNOG00000032778,ENSRNOG00000007906,ENSRNOG00000018615,ENSRNOG00000011296,ENSRNOG00000062220,ENSRNOG00000024178,ENSRNOG00000006236,ENSRNOG00000003208,ENSRNOG00000032929,ENSRNOG00000033658,ENSRNOG00000005376,ENSRNOG00000002711,ENSRNOG00000019620,ENSRNOG00000003802,ENSRNOG00000004426,ENSRNOG00000015275,ENSRNOG00000015131
REAC	Signaling by GPCR	REAC:R-RNO-372790	false	0.0145292	1.83776	185	275	23	4603	ENSRNOG00000019622,ENSRNOG00000027030,ENSRNOG00000029830,ENSRNOG00000029768,ENSRNOG00000024365,ENSRNOG00000014361,ENSRNOG00000016592,ENSRNOG00000015541,ENSRNOG00000011070,ENSRNOG00000016701,ENSRNOG00000013914,ENSRNOG00000000441,ENSRNOG00000050469,ENSRNOG00000012390,ENSRNOG00000011310,ENSRNOG00000008943,ENSRNOG00000009385,ENSRNOG00000009079,ENSRNOG00000013231,ENSRNOG00000015616,ENSRNOG00000002773,…
REAC	G beta:gamma signalling through PI3Kgamma	REAC:R-RNO-392451	false	0.0161071	1.79298	13	275	5	4603	ENSRNOG00000015541,ENSRNOG00000011070,ENSRNOG00000016701,ENSRNOG00000050469,ENSRNOG00000009385
REAC	G-protein activation	REAC:R-RNO-202040	false	0.0177303	1.75128	8	275	4	4603	ENSRNOG00000015541,ENSRNOG00000011070,ENSRNOG00000016701,ENSRNOG00000050469
REAC	Neurotransmitter receptors and postsynaptic signal transmission	REAC:R-RNO-112314	false	0.0189322	1.7228	43	275	9	4603	ENSRNOG00000011589,ENSRNOG00000016592,ENSRNOG00000015541,ENSRNOG00000011070,ENSRNOG00000016701,ENSRNOG00000007645,ENSRNOG00000050469,ENSRNOG00000009079,ENSRNOG00000002592
REAC	Class B/2 (Secretin family receptors)	REAC:R-RNO-373080	false	0.0189809	1.72168	20	275	6	4603	ENSRNOG00000027030,ENSRNOG00000029830,ENSRNOG00000015541,ENSRNOG00000011070,ENSRNOG00000016701,ENSRNOG00000050469
REAC	L13a-mediated translational silencing of Ceruloplasmin expression	REAC:R-RNO-156827	false	0.0200061	1.69884	81	275	13	4603	ENSRNOG00000039249,ENSRNOG00000026716,ENSRNOG00000004196,ENSRNOG00000015335,ENSRNOG00000018795,ENSRNOG00000011817,ENSRNOG00000013874,ENSRNOG00000000490,ENSRNOG00000024603,ENSRNOG00000018320,ENSRNOG00000010189,ENSRNOG00000042886,ENSRNOG00000031041
REAC	Inwardly rectifying K+ channels	REAC:R-RNO-1296065	false	0.0200779	1.69728	14	275	5	4603	ENSRNOG00000015541,ENSRNOG00000011070,ENSRNOG00000016701,ENSRNOG00000007645,ENSRNOG00000050469
REAC	Vasopressin regulates renal water homeostasis via Aquaporins	REAC:R-RNO-432040	false	0.0200779	1.69728	14	275	5	4603	ENSRNOG00000015541,ENSRNOG00000011070,ENSRNOG00000016701,ENSRNOG00000050469,ENSRNOG00000009079
REAC	Hemostasis	REAC:R-RNO-109582	false	0.0201376	1.69599	254	275	28	4603	ENSRNOG00000028896,ENSRNOG00000050000,ENSRNOG00000017803,ENSRNOG00000004540,ENSRNOG00000027096,ENSRNOG00000004393,ENSRNOG00000016592,ENSRNOG00000015541,ENSRNOG00000011070,ENSRNOG00000016701,ENSRNOG00000034190,ENSRNOG00000026702,ENSRNOG00000021713,ENSRNOG00000024428,ENSRNOG00000014080,ENSRNOG00000017429,ENSRNOG00000050469,ENSRNOG00000011310,ENSRNOG00000001174,ENSRNOG00000009385,ENSRNOG00000009079,…
REAC	RHO GTPase Effectors	REAC:R-RNO-195258	false	0.0201376	1.69599	158	275	20	4603	ENSRNOG00000000991,ENSRNOG00000032778,ENSRNOG00000007906,ENSRNOG00000024008,ENSRNOG00000018615,ENSRNOG00000011296,ENSRNOG00000062220,ENSRNOG00000024178,ENSRNOG00000006236,ENSRNOG00000003208,ENSRNOG00000056297,ENSRNOG00000032929,ENSRNOG00000027894,ENSRNOG00000033658,ENSRNOG00000005376,ENSRNOG00000054140,ENSRNOG00000002711,ENSRNOG00000019620,ENSRNOG00000013057,ENSRNOG00000015275
REAC	GTP hydrolysis and joining of the 60S ribosomal subunit	REAC:R-RNO-72706	false	0.0201376	1.69599	82	275	13	4603	ENSRNOG00000039249,ENSRNOG00000026716,ENSRNOG00000004196,ENSRNOG00000015335,ENSRNOG00000018795,ENSRNOG00000011817,ENSRNOG00000013874,ENSRNOG00000000490,ENSRNOG00000024603,ENSRNOG00000018320,ENSRNOG00000010189,ENSRNOG00000042886,ENSRNOG00000031041
REAC	Regulation of insulin secretion	REAC:R-RNO-422356	false	0.0205596	1.68698	21	275	6	4603	ENSRNOG00000054274,ENSRNOG00000016592,ENSRNOG00000015541,ENSRNOG00000011070,ENSRNOG00000016701,ENSRNOG00000050469
REAC	Transmission across Chemical Synapses	REAC:R-RNO-112315	false	0.0205596	1.68698	63	275	11	4603	ENSRNOG00000054274,ENSRNOG00000011589,ENSRNOG00000016592,ENSRNOG00000015541,ENSRNOG00000011070,ENSRNOG00000016701,ENSRNOG00000007645,ENSRNOG00000050469,ENSRNOG00000002273,ENSRNOG00000009079,ENSRNOG00000002592
REAC	Arachidonic acid metabolism	REAC:R-RNO-2142753	false	0.023204	1.63444	29	275	7	4603	ENSRNOG00000008245,ENSRNOG00000000907,ENSRNOG00000007454,ENSRNOG00000040287,ENSRNOG00000047697,ENSRNOG00000015550,ENSRNOG00000007918
REAC	G-protein beta:gamma signalling	REAC:R-RNO-397795	false	0.0242027	1.61614	15	275	5	4603	ENSRNOG00000015541,ENSRNOG00000011070,ENSRNOG00000016701,ENSRNOG00000050469,ENSRNOG00000009385
REAC	GPCR downstream signalling	REAC:R-RNO-388396	false	0.0244911	1.61099	162	275	20	4603	ENSRNOG00000019622,ENSRNOG00000024365,ENSRNOG00000014361,ENSRNOG00000016592,ENSRNOG00000015541,ENSRNOG00000011070,ENSRNOG00000016701,ENSRNOG00000013914,ENSRNOG00000000441,ENSRNOG00000050469,ENSRNOG00000012390,ENSRNOG00000011310,ENSRNOG00000008943,ENSRNOG00000009385,ENSRNOG00000009079,ENSRNOG00000013231,ENSRNOG00000015616,ENSRNOG00000002773,ENSRNOG00000002730,ENSRNOG00000009495
REAC	Potassium Channels	REAC:R-RNO-1296071	false	0.0264511	1.57756	23	275	6	4603	ENSRNOG00000015541,ENSRNOG00000011070,ENSRNOG00000016701,ENSRNOG00000007645,ENSRNOG00000012566,ENSRNOG00000050469
REAC	Deposition of new CENPA-containing nucleosomes at the centromere	REAC:R-RNO-606279	false	0.0264511	1.57756	23	275	6	4603	ENSRNOG00000018615,ENSRNOG00000011296,ENSRNOG00000062220,ENSRNOG00000024178,ENSRNOG00000042944,ENSRNOG00000021555
REAC	Nucleosome assembly	REAC:R-RNO-774815	false	0.0264511	1.57756	23	275	6	4603	ENSRNOG00000018615,ENSRNOG00000011296,ENSRNOG00000062220,ENSRNOG00000024178,ENSRNOG00000042944,ENSRNOG00000021555
REAC	Eukaryotic Translation Initiation	REAC:R-RNO-72613	false	0.0264511	1.57756	87	275	13	4603	ENSRNOG00000039249,ENSRNOG00000026716,ENSRNOG00000004196,ENSRNOG00000015335,ENSRNOG00000018795,ENSRNOG00000011817,ENSRNOG00000013874,ENSRNOG00000000490,ENSRNOG00000024603,ENSRNOG00000018320,ENSRNOG00000010189,ENSRNOG00000042886,ENSRNOG00000031041
REAC	Muscle contraction	REAC:R-RNO-397014	false	0.0264511	1.57756	48	275	9	4603	ENSRNOG00000058039,ENSRNOG00000011589,ENSRNOG00000000728,ENSRNOG00000015278,ENSRNOG00000054140,ENSRNOG00000021088,ENSRNOG00000015155,ENSRNOG00000018184,ENSRNOG00000016731
REAC	Cap-dependent Translation Initiation	REAC:R-RNO-72737	false	0.0264511	1.57756	87	275	13	4603	ENSRNOG00000039249,ENSRNOG00000026716,ENSRNOG00000004196,ENSRNOG00000015335,ENSRNOG00000018795,ENSRNOG00000011817,ENSRNOG00000013874,ENSRNOG00000000490,ENSRNOG00000024603,ENSRNOG00000018320,ENSRNOG00000010189,ENSRNOG00000042886,ENSRNOG00000031041
REAC	Nonsense-Mediated Decay (NMD)	REAC:R-RNO-927802	false	0.0264511	1.57756	87	275	13	4603	ENSRNOG00000039249,ENSRNOG00000026716,ENSRNOG00000004196,ENSRNOG00000015335,ENSRNOG00000018795,ENSRNOG00000011817,ENSRNOG00000013874,ENSRNOG00000000490,ENSRNOG00000024603,ENSRNOG00000018320,ENSRNOG00000010189,ENSRNOG00000042886,ENSRNOG00000031041
REAC	Integration of energy metabolism	REAC:R-RNO-163685	false	0.0264511	1.57756	30	275	7	4603	ENSRNOG00000054274,ENSRNOG00000016592,ENSRNOG00000015541,ENSRNOG00000011070,ENSRNOG00000016701,ENSRNOG00000050469,ENSRNOG00000009079
REAC	Nonsense Mediated Decay (NMD) enhanced by the Exon Junction Complex (EJC)	REAC:R-RNO-975957	false	0.0264511	1.57756	87	275	13	4603	ENSRNOG00000039249,ENSRNOG00000026716,ENSRNOG00000004196,ENSRNOG00000015335,ENSRNOG00000018795,ENSRNOG00000011817,ENSRNOG00000013874,ENSRNOG00000000490,ENSRNOG00000024603,ENSRNOG00000018320,ENSRNOG00000010189,ENSRNOG00000042886,ENSRNOG00000031041
REAC	M Phase	REAC:R-RNO-68886	false	0.0264511	1.57756	226	275	25	4603	ENSRNOG00000032778,ENSRNOG00000007906,ENSRNOG00000058539,ENSRNOG00000000632,ENSRNOG00000018615,ENSRNOG00000011296,ENSRNOG00000062220,ENSRNOG00000024178,ENSRNOG00000006236,ENSRNOG00000003208,ENSRNOG00000032929,ENSRNOG00000024428,ENSRNOG00000014080,ENSRNOG00000033658,ENSRNOG00000005376,ENSRNOG00000012051,ENSRNOG00000027747,ENSRNOG00000002711,ENSRNOG00000019620,ENSRNOG00000009079,ENSRNOG00000003802,…
REAC	Aquaporin-mediated transport	REAC:R-RNO-445717	false	0.0264511	1.57756	16	275	5	4603	ENSRNOG00000015541,ENSRNOG00000011070,ENSRNOG00000016701,ENSRNOG00000050469,ENSRNOG00000009079
REAC	G beta:gamma signalling through CDC42	REAC:R-RNO-8964616	false	0.0270352	1.56807	10	275	4	4603	ENSRNOG00000015541,ENSRNOG00000011070,ENSRNOG00000016701,ENSRNOG00000050469
REAC	Thromboxane signalling through TP receptor	REAC:R-RNO-428930	false	0.0270352	1.56807	10	275	4	4603	ENSRNOG00000015541,ENSRNOG00000011070,ENSRNOG00000016701,ENSRNOG00000050469
REAC	O-glycosylation of TSR domain-containing proteins	REAC:R-RNO-5173214	false	0.0313988	1.50309	24	275	6	4603	ENSRNOG00000006956,ENSRNOG00000000563,ENSRNOG00000057794,ENSRNOG00000005574,ENSRNOG00000007258,ENSRNOG00000010529
REAC	Smooth Muscle Contraction	REAC:R-RNO-445355	false	0.0333275	1.4772	17	275	5	4603	ENSRNOG00000058039,ENSRNOG00000015278,ENSRNOG00000054140,ENSRNOG00000018184,ENSRNOG00000016731
REAC	Ephrin signaling	REAC:R-RNO-3928664	false	0.0373401	1.42782	11	275	4	4603	ENSRNOG00000031801,ENSRNOG00000015278,ENSRNOG00000017155,ENSRNOG00000009495
REAC	Glucagon-like Peptide-1 (GLP1) regulates insulin secretion	REAC:R-RNO-381676	false	0.0373401	1.42782	11	275	4	4603	ENSRNOG00000015541,ENSRNOG00000011070,ENSRNOG00000016701,ENSRNOG00000050469
REAC	GPCR ligand binding	REAC:R-RNO-500792	false	0.0373401	1.42782	92	275	13	4603	ENSRNOG00000019622,ENSRNOG00000027030,ENSRNOG00000029830,ENSRNOG00000029768,ENSRNOG00000014361,ENSRNOG00000015541,ENSRNOG00000011070,ENSRNOG00000016701,ENSRNOG00000013914,ENSRNOG00000050469,ENSRNOG00000012390,ENSRNOG00000008943,ENSRNOG00000013231
REAC	Translocation of ZAP-70 to Immunological synapse	REAC:R-RNO-202430	false	0.0460422	1.33684	6	275	3	4603	ENSRNOG00000016069,ENSRNOG00000019614,ENSRNOG00000016995
REAC	Platelet activation, signaling and aggregation	REAC:R-RNO-76002	false	0.0463687	1.33377	117	275	15	4603	ENSRNOG00000028896,ENSRNOG00000017803,ENSRNOG00000004540,ENSRNOG00000027096,ENSRNOG00000016592,ENSRNOG00000015541,ENSRNOG00000011070,ENSRNOG00000016701,ENSRNOG00000017429,ENSRNOG00000050469,ENSRNOG00000009385,ENSRNOG00000009495,ENSRNOG00000008301,ENSRNOG00000020652,ENSRNOG00000009867
REAC	Formation of the ternary complex, and subsequently, the 43S complex	REAC:R-RNO-72695	false	0.0482439	1.31656	35	275	7	4603	ENSRNOG00000004196,ENSRNOG00000000490,ENSRNOG00000024603,ENSRNOG00000018320,ENSRNOG00000010189,ENSRNOG00000042886,ENSRNOG00000031041
REAC	G alpha (z) signalling events	REAC:R-RNO-418597	false	0.0495359	1.30508	12	275	4	4603	ENSRNOG00000015541,ENSRNOG00000011070,ENSRNOG00000016701,ENSRNOG00000050469
REAC	Striated Muscle Contraction	REAC:R-RNO-390522	false	0.0495359	1.30508	12	275	4	4603	ENSRNOG00000021088,ENSRNOG00000015155,ENSRNOG00000018184,ENSRNOG00000016731
WP	Myometrial relaxation and contraction pathways	WP:WP140	false	0.0301152	1.52121	95	128	16	1907	ENSRNOG00000027030,ENSRNOG00000003745,ENSRNOG00000011589,ENSRNOG00000015541,ENSRNOG00000011070,ENSRNOG00000048980,ENSRNOG00000016701,ENSRNOG00000052795,ENSRNOG00000050675,ENSRNOG00000000811,ENSRNOG00000009079,ENSRNOG00000004165,ENSRNOG00000015616,ENSRNOG00000002773,ENSRNOG00000002730,ENSRNOG00000020557
TF	Factor: SREBP-1; motif: CACSCCA; match class: 1	TF:M00749_1	false	0.000119928	3.92108	1462	790	141	12489	ENSRNOG00000008245,ENSRNOG00000051450,ENSRNOG00000019622,ENSRNOG00000028713,ENSRNOG00000000439,ENSRNOG00000000853,ENSRNOG00000008005,ENSRNOG00000052802,ENSRNOG00000023309,ENSRNOG00000018159,ENSRNOG00000005809,ENSRNOG00000000991,ENSRNOG00000018267,ENSRNOG00000029399,ENSRNOG00000047606,ENSRNOG00000010359,ENSRNOG00000005731,ENSRNOG00000020427,ENSRNOG00000032778,ENSRNOG00000054274,ENSRNOG00000019778,…
TF	Factor: Elk-1; motif: CTTCCKG; match class: 1	TF:M07252_1	false	0.000119928	3.92108	2349	790	206	12489	ENSRNOG00000022640,ENSRNOG00000031560,ENSRNOG00000053469,ENSRNOG00000050898,ENSRNOG00000050000,ENSRNOG00000015674,ENSRNOG00000003782,ENSRNOG00000028713,ENSRNOG00000054033,ENSRNOG00000000439,ENSRNOG00000000853,ENSRNOG00000008005,ENSRNOG00000011452,ENSRNOG00000005792,ENSRNOG00000014742,ENSRNOG00000018020,ENSRNOG00000004192,ENSRNOG00000005809,ENSRNOG00000018905,ENSRNOG00000050553,ENSRNOG00000018267,…
TF	Factor: NMYC; motif: CAYCTG; match class: 1	TF:M01808_1	false	0.000143073	3.84444	4200	790	332	12489	ENSRNOG00000028896,ENSRNOG00000046333,ENSRNOG00000011955,ENSRNOG00000049614,ENSRNOG00000047894,ENSRNOG00000050898,ENSRNOG00000050000,ENSRNOG00000039249,ENSRNOG00000059770,ENSRNOG00000049056,ENSRNOG00000008245,ENSRNOG00000007882,ENSRNOG00000033815,ENSRNOG00000019622,ENSRNOG00000003782,ENSRNOG00000058039,ENSRNOG00000017897,ENSRNOG00000030724,ENSRNOG00000000563,ENSRNOG00000027030,ENSRNOG00000008005,…
TF	Factor: PU.1; motif: AGGAAG; match class: 1	TF:M02031_1	false	0.000228859	3.64043	9290	790	644	12489	ENSRNOG00000028896,ENSRNOG00000023296,ENSRNOG00000022640,ENSRNOG00000046333,ENSRNOG00000023473,ENSRNOG00000011955,ENSRNOG00000049614,ENSRNOG00000031560,ENSRNOG00000053469,ENSRNOG00000047894,ENSRNOG00000039674,ENSRNOG00000050898,ENSRNOG00000050000,ENSRNOG00000002789,ENSRNOG00000059770,ENSRNOG00000049056,ENSRNOG00000008245,ENSRNOG00000049829,ENSRNOG00000051450,ENSRNOG00000025764,ENSRNOG00000033815,…
TF	Factor: Elf-1; motif: AGGAAG; match class: 1	TF:M01266_1	false	0.000228859	3.64043	9290	790	644	12489	ENSRNOG00000028896,ENSRNOG00000023296,ENSRNOG00000022640,ENSRNOG00000046333,ENSRNOG00000023473,ENSRNOG00000011955,ENSRNOG00000049614,ENSRNOG00000031560,ENSRNOG00000053469,ENSRNOG00000047894,ENSRNOG00000039674,ENSRNOG00000050898,ENSRNOG00000050000,ENSRNOG00000002789,ENSRNOG00000059770,ENSRNOG00000049056,ENSRNOG00000008245,ENSRNOG00000049829,ENSRNOG00000051450,ENSRNOG00000025764,ENSRNOG00000033815,…
TF	Factor: AP-1; motif: NTGASTCAG	TF:M00199	false	0.000258257	3.58795	3416	790	276	12489	ENSRNOG00000022640,ENSRNOG00000046333,ENSRNOG00000049614,ENSRNOG00000053469,ENSRNOG00000039674,ENSRNOG00000050898,ENSRNOG00000050000,ENSRNOG00000006956,ENSRNOG00000049056,ENSRNOG00000049829,ENSRNOG00000033815,ENSRNOG00000003782,ENSRNOG00000058039,ENSRNOG00000057794,ENSRNOG00000027030,ENSRNOG00000018651,ENSRNOG00000000853,ENSRNOG00000008005,ENSRNOG00000009513,ENSRNOG00000052802,ENSRNOG00000006460,…
TF	Factor: Elk-1; motif: CTTCCKG	TF:M07252	false	0.000827445	3.08226	6656	790	482	12489	ENSRNOG00000022640,ENSRNOG00000046333,ENSRNOG00000049614,ENSRNOG00000031560,ENSRNOG00000053469,ENSRNOG00000047894,ENSRNOG00000050898,ENSRNOG00000050000,ENSRNOG00000049056,ENSRNOG00000025764,ENSRNOG00000033815,ENSRNOG00000015674,ENSRNOG00000019622,ENSRNOG00000003782,ENSRNOG00000058039,ENSRNOG00000028713,ENSRNOG00000017897,ENSRNOG00000000563,ENSRNOG00000005574,ENSRNOG00000054033,ENSRNOG00000029830,…
TF	Factor: JunB; motif: TGACTCAN	TF:M03551	false	0.000827445	3.08226	3047	790	247	12489	ENSRNOG00000022640,ENSRNOG00000046333,ENSRNOG00000049614,ENSRNOG00000053469,ENSRNOG00000039674,ENSRNOG00000050898,ENSRNOG00000050000,ENSRNOG00000006956,ENSRNOG00000049056,ENSRNOG00000049829,ENSRNOG00000033815,ENSRNOG00000003782,ENSRNOG00000058039,ENSRNOG00000057794,ENSRNOG00000027030,ENSRNOG00000018651,ENSRNOG00000000853,ENSRNOG00000052802,ENSRNOG00000006460,ENSRNOG00000017156,ENSRNOG00000014742,…
TF	Factor: AP-1; motif: NTGASTCAG; match class: 1	TF:M00199_1	false	0.000827445	3.08226	3051	790	247	12489	ENSRNOG00000022640,ENSRNOG00000046333,ENSRNOG00000049614,ENSRNOG00000053469,ENSRNOG00000039674,ENSRNOG00000050898,ENSRNOG00000050000,ENSRNOG00000006956,ENSRNOG00000049056,ENSRNOG00000049829,ENSRNOG00000033815,ENSRNOG00000003782,ENSRNOG00000058039,ENSRNOG00000057794,ENSRNOG00000027030,ENSRNOG00000018651,ENSRNOG00000000853,ENSRNOG00000052802,ENSRNOG00000006460,ENSRNOG00000017156,ENSRNOG00000014742,…
TF	Factor: PU.1; motif: AGGAAG	TF:M02031	false	0.000846547	3.07235	11544	790	760	12489	ENSRNOG00000028896,ENSRNOG00000023296,ENSRNOG00000022640,ENSRNOG00000046333,ENSRNOG00000023473,ENSRNOG00000011955,ENSRNOG00000049614,ENSRNOG00000031560,ENSRNOG00000053469,ENSRNOG00000047894,ENSRNOG00000039674,ENSRNOG00000050898,ENSRNOG00000050000,ENSRNOG00000002789,ENSRNOG00000059770,ENSRNOG00000006956,ENSRNOG00000049056,ENSRNOG00000008245,ENSRNOG00000049829,ENSRNOG00000012939,ENSRNOG00000007882,…
TF	Factor: Elf-1; motif: AGGAAG	TF:M01266	false	0.000846547	3.07235	11544	790	760	12489	ENSRNOG00000028896,ENSRNOG00000023296,ENSRNOG00000022640,ENSRNOG00000046333,ENSRNOG00000023473,ENSRNOG00000011955,ENSRNOG00000049614,ENSRNOG00000031560,ENSRNOG00000053469,ENSRNOG00000047894,ENSRNOG00000039674,ENSRNOG00000050898,ENSRNOG00000050000,ENSRNOG00000002789,ENSRNOG00000059770,ENSRNOG00000006956,ENSRNOG00000049056,ENSRNOG00000008245,ENSRNOG00000049829,ENSRNOG00000012939,ENSRNOG00000007882,…
TF	Factor: AP-1; motif: TGACTCANNSKN	TF:M00924	false	0.00104468	2.98102	1915	790	166	12489	ENSRNOG00000022640,ENSRNOG00000046333,ENSRNOG00000053469,ENSRNOG00000050898,ENSRNOG00000006956,ENSRNOG00000049056,ENSRNOG00000049829,ENSRNOG00000033815,ENSRNOG00000003782,ENSRNOG00000058039,ENSRNOG00000057794,ENSRNOG00000000853,ENSRNOG00000052802,ENSRNOG00000006460,ENSRNOG00000017156,ENSRNOG00000018020,ENSRNOG00000020770,ENSRNOG00000007622,ENSRNOG00000000485,ENSRNOG00000028632,ENSRNOG00000056955,…
TF	Factor: C-Jun; motif: TGACTC	TF:M03541	false	0.00176148	2.75412	7787	790	548	12489	ENSRNOG00000022640,ENSRNOG00000046333,ENSRNOG00000023473,ENSRNOG00000011955,ENSRNOG00000055197,ENSRNOG00000049614,ENSRNOG00000053469,ENSRNOG00000047894,ENSRNOG00000039674,ENSRNOG00000050898,ENSRNOG00000050000,ENSRNOG00000006956,ENSRNOG00000049056,ENSRNOG00000008245,ENSRNOG00000049829,ENSRNOG00000033815,ENSRNOG00000015674,ENSRNOG00000003782,ENSRNOG00000058039,ENSRNOG00000017897,ENSRNOG00000000563,…
TF	Factor: AP-1; motif: NNNTGAGTCAKCN	TF:M00517	false	0.001789	2.74739	3527	790	276	12489	ENSRNOG00000022640,ENSRNOG00000046333,ENSRNOG00000049614,ENSRNOG00000053469,ENSRNOG00000039674,ENSRNOG00000050898,ENSRNOG00000050000,ENSRNOG00000006956,ENSRNOG00000049056,ENSRNOG00000049829,ENSRNOG00000033815,ENSRNOG00000003782,ENSRNOG00000058039,ENSRNOG00000057794,ENSRNOG00000027030,ENSRNOG00000018651,ENSRNOG00000000853,ENSRNOG00000008005,ENSRNOG00000009513,ENSRNOG00000052802,ENSRNOG00000007454,…
TF	Factor: MAF; motif: NGCTGAGTCAN	TF:M00983	false	0.0020667	2.68472	4227	790	322	12489	ENSRNOG00000028896,ENSRNOG00000022640,ENSRNOG00000046333,ENSRNOG00000023473,ENSRNOG00000049614,ENSRNOG00000053469,ENSRNOG00000039674,ENSRNOG00000050898,ENSRNOG00000050000,ENSRNOG00000006956,ENSRNOG00000049056,ENSRNOG00000008245,ENSRNOG00000049829,ENSRNOG00000033815,ENSRNOG00000003782,ENSRNOG00000058039,ENSRNOG00000057794,ENSRNOG00000027030,ENSRNOG00000018651,ENSRNOG00000000853,ENSRNOG00000052802,…
TF	Factor: GKLF; motif: CCTCCYN; match class: 1	TF:M01835_1	false	0.00455655	2.34136	5626	790	410	12489	ENSRNOG00000028896,ENSRNOG00000011955,ENSRNOG00000053469,ENSRNOG00000050898,ENSRNOG00000002789,ENSRNOG00000049056,ENSRNOG00000007882,ENSRNOG00000017897,ENSRNOG00000030724,ENSRNOG00000000563,ENSRNOG00000057794,ENSRNOG00000005574,ENSRNOG00000027030,ENSRNOG00000029830,ENSRNOG00000000439,ENSRNOG00000000853,ENSRNOG00000008005,ENSRNOG00000038319,ENSRNOG00000011452,ENSRNOG00000007454,ENSRNOG00000006460,…
TF	Factor: AP-1; motif: NTGACTCAN	TF:M00925	false	0.00686858	2.16313	1809	790	153	12489	ENSRNOG00000049614,ENSRNOG00000053469,ENSRNOG00000050898,ENSRNOG00000050000,ENSRNOG00000049829,ENSRNOG00000033815,ENSRNOG00000003782,ENSRNOG00000058039,ENSRNOG00000027030,ENSRNOG00000018651,ENSRNOG00000052802,ENSRNOG00000006460,ENSRNOG00000017156,ENSRNOG00000014742,ENSRNOG00000018020,ENSRNOG00000020770,ENSRNOG00000028632,ENSRNOG00000008025,ENSRNOG00000052376,ENSRNOG00000056955,ENSRNOG00000002041,…
TF	Factor: PEA3; motif: ACWTCCK; match class: 1	TF:M00655_1	false	0.00821629	2.08532	2302	790	187	12489	ENSRNOG00000022640,ENSRNOG00000046333,ENSRNOG00000031560,ENSRNOG00000047894,ENSRNOG00000006956,ENSRNOG00000049056,ENSRNOG00000049829,ENSRNOG00000033815,ENSRNOG00000015674,ENSRNOG00000058039,ENSRNOG00000005574,ENSRNOG00000000439,ENSRNOG00000000853,ENSRNOG00000038319,ENSRNOG00000007454,ENSRNOG00000031168,ENSRNOG00000006946,ENSRNOG00000018267,ENSRNOG00000000485,ENSRNOG00000047606,ENSRNOG00000007906,…
TF	Factor: Smad2; motif: AGACAN; match class: 1	TF:M03580_1	false	0.00821629	2.08532	6922	790	489	12489	ENSRNOG00000028896,ENSRNOG00000022640,ENSRNOG00000046333,ENSRNOG00000011955,ENSRNOG00000049614,ENSRNOG00000031560,ENSRNOG00000053469,ENSRNOG00000033603,ENSRNOG00000039674,ENSRNOG00000050000,ENSRNOG00000002789,ENSRNOG00000059770,ENSRNOG00000006956,ENSRNOG00000049056,ENSRNOG00000008245,ENSRNOG00000049829,ENSRNOG00000012939,ENSRNOG00000007882,ENSRNOG00000051450,ENSRNOG00000055942,ENSRNOG00000025764,…
TF	Factor: AP-4; motif: NCAGCTGYNGNCN; match class: 1	TF:M01860_1	false	0.0117512	1.92992	868	790	82	12489	ENSRNOG00000011955,ENSRNOG00000049056,ENSRNOG00000049829,ENSRNOG00000005574,ENSRNOG00000008005,ENSRNOG00000006460,ENSRNOG00000023309,ENSRNOG00000000485,ENSRNOG00000046955,ENSRNOG00000016069,ENSRNOG00000020884,ENSRNOG00000017917,ENSRNOG00000001252,ENSRNOG00000004540,ENSRNOG00000000105,ENSRNOG00000049828,ENSRNOG00000026502,ENSRNOG00000033348,ENSRNOG00000015921,ENSRNOG00000007025,ENSRNOG00000015794,…
TF	Factor: Ikaros; motif: TGGGAGN; match class: 1	TF:M07260_1	false	0.0117512	1.92992	2250	790	182	12489	ENSRNOG00000046333,ENSRNOG00000023473,ENSRNOG00000002789,ENSRNOG00000008245,ENSRNOG00000015674,ENSRNOG00000057794,ENSRNOG00000029830,ENSRNOG00000000439,ENSRNOG00000000853,ENSRNOG00000011452,ENSRNOG00000007454,ENSRNOG00000006460,ENSRNOG00000014742,ENSRNOG00000018020,ENSRNOG00000045948,ENSRNOG00000036880,ENSRNOG00000003745,ENSRNOG00000013300,ENSRNOG00000050553,ENSRNOG00000000485,ENSRNOG00000029399,…
TF	Factor: Nrf-2; motif: NTGCTGAGTCAKN	TF:M00821	false	0.0117512	1.92992	3362	790	258	12489	ENSRNOG00000028896,ENSRNOG00000022640,ENSRNOG00000055197,ENSRNOG00000053469,ENSRNOG00000039674,ENSRNOG00000050000,ENSRNOG00000006956,ENSRNOG00000049056,ENSRNOG00000008245,ENSRNOG00000025764,ENSRNOG00000003782,ENSRNOG00000028713,ENSRNOG00000057794,ENSRNOG00000027030,ENSRNOG00000000439,ENSRNOG00000018651,ENSRNOG00000009513,ENSRNOG00000017878,ENSRNOG00000052802,ENSRNOG00000018159,ENSRNOG00000005034,…
TF	Factor: C-Fos; motif: NNTGACTCAN	TF:M07600	false	0.0123343	1.90888	1958	790	161	12489	ENSRNOG00000022640,ENSRNOG00000053469,ENSRNOG00000039674,ENSRNOG00000006956,ENSRNOG00000049056,ENSRNOG00000033815,ENSRNOG00000003782,ENSRNOG00000027030,ENSRNOG00000018651,ENSRNOG00000000853,ENSRNOG00000052802,ENSRNOG00000006460,ENSRNOG00000017156,ENSRNOG00000014742,ENSRNOG00000018020,ENSRNOG00000007622,ENSRNOG00000013300,ENSRNOG00000000485,ENSRNOG00000028632,ENSRNOG00000008025,ENSRNOG00000056955,…
TF	Factor: PEA3; motif: ACWTCCK	TF:M00655	false	0.0123343	1.90888	6636	790	469	12489	ENSRNOG00000028896,ENSRNOG00000023296,ENSRNOG00000022640,ENSRNOG00000046333,ENSRNOG00000011955,ENSRNOG00000031560,ENSRNOG00000053469,ENSRNOG00000033603,ENSRNOG00000047894,ENSRNOG00000050898,ENSRNOG00000059770,ENSRNOG00000006956,ENSRNOG00000049056,ENSRNOG00000049829,ENSRNOG00000007882,ENSRNOG00000051450,ENSRNOG00000033815,ENSRNOG00000015674,ENSRNOG00000003782,ENSRNOG00000058039,ENSRNOG00000017897,…
TF	Factor: NMYC; motif: CAYCTG	TF:M01808	false	0.0123343	1.90888	8546	790	586	12489	ENSRNOG00000028896,ENSRNOG00000046333,ENSRNOG00000011955,ENSRNOG00000049614,ENSRNOG00000031560,ENSRNOG00000053469,ENSRNOG00000047894,ENSRNOG00000039674,ENSRNOG00000050898,ENSRNOG00000050000,ENSRNOG00000039249,ENSRNOG00000002789,ENSRNOG00000059770,ENSRNOG00000049056,ENSRNOG00000008245,ENSRNOG00000049829,ENSRNOG00000012939,ENSRNOG00000007882,ENSRNOG00000051450,ENSRNOG00000025764,ENSRNOG00000033815,…
TF	Factor: AP-1; motif: NNNTGAGTCAKCN; match class: 1	TF:M00517_1	false	0.0131248	1.88191	2277	790	183	12489	ENSRNOG00000022640,ENSRNOG00000046333,ENSRNOG00000049614,ENSRNOG00000053469,ENSRNOG00000050898,ENSRNOG00000050000,ENSRNOG00000006956,ENSRNOG00000049829,ENSRNOG00000033815,ENSRNOG00000003782,ENSRNOG00000058039,ENSRNOG00000018651,ENSRNOG00000052802,ENSRNOG00000006460,ENSRNOG00000017156,ENSRNOG00000014742,ENSRNOG00000018159,ENSRNOG00000018020,ENSRNOG00000020770,ENSRNOG00000007622,ENSRNOG00000013300,…
TF	Factor: LF-A1; motif: GGGSTCWR; match class: 1	TF:M00646_1	false	0.0151035	1.82092	3223	790	247	12489	ENSRNOG00000022640,ENSRNOG00000031560,ENSRNOG00000059770,ENSRNOG00000008245,ENSRNOG00000051450,ENSRNOG00000058039,ENSRNOG00000028713,ENSRNOG00000017897,ENSRNOG00000000563,ENSRNOG00000054033,ENSRNOG00000060665,ENSRNOG00000018651,ENSRNOG00000000853,ENSRNOG00000008005,ENSRNOG00000017878,ENSRNOG00000011497,ENSRNOG00000052802,ENSRNOG00000007454,ENSRNOG00000017156,ENSRNOG00000018159,ENSRNOG00000036880,…
TF	Factor: AR; motif: GNNCNNNNTGTTCTN	TF:M01996	false	0.0157906	1.8016	2420	790	192	12489	ENSRNOG00000011955,ENSRNOG00000049614,ENSRNOG00000031560,ENSRNOG00000050898,ENSRNOG00000050000,ENSRNOG00000002789,ENSRNOG00000006956,ENSRNOG00000008245,ENSRNOG00000049829,ENSRNOG00000015674,ENSRNOG00000019622,ENSRNOG00000057794,ENSRNOG00000027030,ENSRNOG00000007454,ENSRNOG00000005792,ENSRNOG00000017156,ENSRNOG00000017803,ENSRNOG00000006946,ENSRNOG00000005809,ENSRNOG00000036880,ENSRNOG00000018905,…
TF	Factor: Fra-1; motif: TGACTCAN	TF:M03869	false	0.0157906	1.8016	2494	790	197	12489	ENSRNOG00000022640,ENSRNOG00000046333,ENSRNOG00000049614,ENSRNOG00000053469,ENSRNOG00000039674,ENSRNOG00000050898,ENSRNOG00000050000,ENSRNOG00000006956,ENSRNOG00000049056,ENSRNOG00000049829,ENSRNOG00000033815,ENSRNOG00000003782,ENSRNOG00000058039,ENSRNOG00000018651,ENSRNOG00000000853,ENSRNOG00000052802,ENSRNOG00000006460,ENSRNOG00000017156,ENSRNOG00000014742,ENSRNOG00000018159,ENSRNOG00000018020,…
TF	Factor: MAF; motif: GCTGAGTCAN	TF:M07296	false	0.0157906	1.8016	3919	790	293	12489	ENSRNOG00000028896,ENSRNOG00000046333,ENSRNOG00000039674,ENSRNOG00000050898,ENSRNOG00000050000,ENSRNOG00000006956,ENSRNOG00000049829,ENSRNOG00000012939,ENSRNOG00000025764,ENSRNOG00000033815,ENSRNOG00000003782,ENSRNOG00000028713,ENSRNOG00000027030,ENSRNOG00000000439,ENSRNOG00000018651,ENSRNOG00000009513,ENSRNOG00000052802,ENSRNOG00000000907,ENSRNOG00000007454,ENSRNOG00000006460,ENSRNOG00000017156,…
TF	Factor: KLF; motif: GGGNGGGG; match class: 1	TF:M07461_1	false	0.0179071	1.74698	1882	790	154	12489	ENSRNOG00000023296,ENSRNOG00000008245,ENSRNOG00000051450,ENSRNOG00000015674,ENSRNOG00000029830,ENSRNOG00000000439,ENSRNOG00000000853,ENSRNOG00000018020,ENSRNOG00000004192,ENSRNOG00000005809,ENSRNOG00000005034,ENSRNOG00000003745,ENSRNOG00000016342,ENSRNOG00000050553,ENSRNOG00000017893,ENSRNOG00000000485,ENSRNOG00000010359,ENSRNOG00000020427,ENSRNOG00000032778,ENSRNOG00000007613,ENSRNOG00000054274,…
TF	Factor: SMAD; motif: TGTCTGNNN	TF:M08897	false	0.0179071	1.74698	3434	790	260	12489	ENSRNOG00000028896,ENSRNOG00000023296,ENSRNOG00000022640,ENSRNOG00000011955,ENSRNOG00000039249,ENSRNOG00000006956,ENSRNOG00000049056,ENSRNOG00000012939,ENSRNOG00000007882,ENSRNOG00000055942,ENSRNOG00000015674,ENSRNOG00000058039,ENSRNOG00000028713,ENSRNOG00000017897,ENSRNOG00000005574,ENSRNOG00000060665,ENSRNOG00000000439,ENSRNOG00000008005,ENSRNOG00000009513,ENSRNOG00000038319,ENSRNOG00000017878,…
TF	Factor: AP-4; motif: NCAGCTGYNGNCN	TF:M01860	false	0.0213272	1.67107	3280	790	249	12489	ENSRNOG00000028896,ENSRNOG00000046333,ENSRNOG00000011955,ENSRNOG00000053469,ENSRNOG00000047894,ENSRNOG00000002789,ENSRNOG00000049056,ENSRNOG00000049829,ENSRNOG00000015674,ENSRNOG00000003782,ENSRNOG00000058039,ENSRNOG00000030724,ENSRNOG00000005574,ENSRNOG00000027030,ENSRNOG00000029830,ENSRNOG00000000439,ENSRNOG00000008005,ENSRNOG00000006460,ENSRNOG00000014742,ENSRNOG00000023309,ENSRNOG00000018020,…
TF	Factor: c-Fos; motif: TGACTCAN	TF:M03815	false	0.0220744	1.65611	1771	790	145	12489	ENSRNOG00000022640,ENSRNOG00000046333,ENSRNOG00000049614,ENSRNOG00000039674,ENSRNOG00000050898,ENSRNOG00000050000,ENSRNOG00000006956,ENSRNOG00000049829,ENSRNOG00000033815,ENSRNOG00000003782,ENSRNOG00000018651,ENSRNOG00000000853,ENSRNOG00000052802,ENSRNOG00000006460,ENSRNOG00000017156,ENSRNOG00000014742,ENSRNOG00000018159,ENSRNOG00000018020,ENSRNOG00000020770,ENSRNOG00000007622,ENSRNOG00000013300,…
TF	Factor: AML1a; motif: TGTGGT; match class: 1	TF:M00271_1	false	0.0220744	1.65611	4397	790	322	12489	ENSRNOG00000011955,ENSRNOG00000055197,ENSRNOG00000033603,ENSRNOG00000002789,ENSRNOG00000006956,ENSRNOG00000049056,ENSRNOG00000008245,ENSRNOG00000012939,ENSRNOG00000033815,ENSRNOG00000000563,ENSRNOG00000005574,ENSRNOG00000054033,ENSRNOG00000029830,ENSRNOG00000011497,ENSRNOG00000052802,ENSRNOG00000000907,ENSRNOG00000007454,ENSRNOG00000014742,ENSRNOG00000018159,ENSRNOG00000018020,ENSRNOG00000004192,…
TF	Factor: MAF; motif: NGCTGAGTCAN; match class: 1	TF:M00983_1	false	0.0220744	1.65611	821	790	76	12489	ENSRNOG00000022640,ENSRNOG00000049829,ENSRNOG00000003782,ENSRNOG00000052802,ENSRNOG00000008025,ENSRNOG00000056955,ENSRNOG00000030246,ENSRNOG00000046955,ENSRNOG00000020904,ENSRNOG00000013970,ENSRNOG00000012442,ENSRNOG00000061394,ENSRNOG00000009225,ENSRNOG00000000105,ENSRNOG00000021220,ENSRNOG00000017975,ENSRNOG00000013564,ENSRNOG00000020687,ENSRNOG00000056446,ENSRNOG00000039415,ENSRNOG00000028768,…
TF	Factor: AML1; motif: TGTGGT; match class: 1	TF:M02084_1	false	0.0220744	1.65611	4397	790	322	12489	ENSRNOG00000011955,ENSRNOG00000055197,ENSRNOG00000033603,ENSRNOG00000002789,ENSRNOG00000006956,ENSRNOG00000049056,ENSRNOG00000008245,ENSRNOG00000012939,ENSRNOG00000033815,ENSRNOG00000000563,ENSRNOG00000005574,ENSRNOG00000054033,ENSRNOG00000029830,ENSRNOG00000011497,ENSRNOG00000052802,ENSRNOG00000000907,ENSRNOG00000007454,ENSRNOG00000014742,ENSRNOG00000018159,ENSRNOG00000018020,ENSRNOG00000004192,…
TF	Factor: AML1; motif: TGTGGT; match class: 1	TF:M00751_1	false	0.0220744	1.65611	4397	790	322	12489	ENSRNOG00000011955,ENSRNOG00000055197,ENSRNOG00000033603,ENSRNOG00000002789,ENSRNOG00000006956,ENSRNOG00000049056,ENSRNOG00000008245,ENSRNOG00000012939,ENSRNOG00000033815,ENSRNOG00000000563,ENSRNOG00000005574,ENSRNOG00000054033,ENSRNOG00000029830,ENSRNOG00000011497,ENSRNOG00000052802,ENSRNOG00000000907,ENSRNOG00000007454,ENSRNOG00000014742,ENSRNOG00000018159,ENSRNOG00000018020,ENSRNOG00000004192,…
TF	Factor: RelA-p65; motif: GGGANTTTCCNN	TF:M03563	false	0.0220744	1.65611	2624	790	204	12489	ENSRNOG00000028896,ENSRNOG00000023296,ENSRNOG00000049614,ENSRNOG00000053469,ENSRNOG00000012939,ENSRNOG00000007882,ENSRNOG00000051450,ENSRNOG00000025764,ENSRNOG00000003782,ENSRNOG00000058039,ENSRNOG00000000563,ENSRNOG00000060665,ENSRNOG00000000439,ENSRNOG00000018159,ENSRNOG00000013574,ENSRNOG00000045948,ENSRNOG00000036880,ENSRNOG00000051619,ENSRNOG00000008588,ENSRNOG00000029399,ENSRNOG00000050819,…
TF	Factor: PU.1; motif: NNNNYYYACTTCCTCTTTY	TF:M01172	false	0.0220744	1.65611	2595	790	202	12489	ENSRNOG00000022640,ENSRNOG00000055197,ENSRNOG00000059770,ENSRNOG00000006956,ENSRNOG00000049829,ENSRNOG00000058039,ENSRNOG00000057794,ENSRNOG00000054033,ENSRNOG00000000853,ENSRNOG00000038319,ENSRNOG00000000907,ENSRNOG00000007454,ENSRNOG00000017156,ENSRNOG00000017803,ENSRNOG00000031168,ENSRNOG00000004192,ENSRNOG00000006946,ENSRNOG00000005809,ENSRNOG00000005034,ENSRNOG00000000991,ENSRNOG00000047606,…
TF	Factor: PR; motif: CNNNNTGTTCT	TF:M03799	false	0.0253293	1.59638	840	790	77	12489	ENSRNOG00000049614,ENSRNOG00000031560,ENSRNOG00000050898,ENSRNOG00000008245,ENSRNOG00000049829,ENSRNOG00000057794,ENSRNOG00000027030,ENSRNOG00000005792,ENSRNOG00000017156,ENSRNOG00000017803,ENSRNOG00000007622,ENSRNOG00000007906,ENSRNOG00000029768,ENSRNOG00000011406,ENSRNOG00000058539,ENSRNOG00000056783,ENSRNOG00000024008,ENSRNOG00000025302,ENSRNOG00000016377,ENSRNOG00000026604,ENSRNOG00000018505,…
TF	Factor: AML1a; motif: TGTGGT	TF:M00271	false	0.0266976	1.57353	8690	790	590	12489	ENSRNOG00000022640,ENSRNOG00000046333,ENSRNOG00000023473,ENSRNOG00000011955,ENSRNOG00000055197,ENSRNOG00000049614,ENSRNOG00000031560,ENSRNOG00000033603,ENSRNOG00000039674,ENSRNOG00000050898,ENSRNOG00000050000,ENSRNOG00000039249,ENSRNOG00000002789,ENSRNOG00000006956,ENSRNOG00000049056,ENSRNOG00000008245,ENSRNOG00000049829,ENSRNOG00000012939,ENSRNOG00000051450,ENSRNOG00000033815,ENSRNOG00000015674,…
TF	Factor: AML1; motif: TGTGGT	TF:M00751	false	0.0266976	1.57353	8690	790	590	12489	ENSRNOG00000022640,ENSRNOG00000046333,ENSRNOG00000023473,ENSRNOG00000011955,ENSRNOG00000055197,ENSRNOG00000049614,ENSRNOG00000031560,ENSRNOG00000033603,ENSRNOG00000039674,ENSRNOG00000050898,ENSRNOG00000050000,ENSRNOG00000039249,ENSRNOG00000002789,ENSRNOG00000006956,ENSRNOG00000049056,ENSRNOG00000008245,ENSRNOG00000049829,ENSRNOG00000012939,ENSRNOG00000051450,ENSRNOG00000033815,ENSRNOG00000015674,…
TF	Factor: AML1; motif: TGTGGT	TF:M02084	false	0.0266976	1.57353	8690	790	590	12489	ENSRNOG00000022640,ENSRNOG00000046333,ENSRNOG00000023473,ENSRNOG00000011955,ENSRNOG00000055197,ENSRNOG00000049614,ENSRNOG00000031560,ENSRNOG00000033603,ENSRNOG00000039674,ENSRNOG00000050898,ENSRNOG00000050000,ENSRNOG00000039249,ENSRNOG00000002789,ENSRNOG00000006956,ENSRNOG00000049056,ENSRNOG00000008245,ENSRNOG00000049829,ENSRNOG00000012939,ENSRNOG00000051450,ENSRNOG00000033815,ENSRNOG00000015674,…
TF	Factor: p54NRB; motif: GRNNNMGGATGRMNNCGGA	TF:M07611	false	0.0287394	1.54152	4373	790	319	12489	ENSRNOG00000023296,ENSRNOG00000011955,ENSRNOG00000033603,ENSRNOG00000002789,ENSRNOG00000059770,ENSRNOG00000006956,ENSRNOG00000049056,ENSRNOG00000012939,ENSRNOG00000051450,ENSRNOG00000033815,ENSRNOG00000019622,ENSRNOG00000028713,ENSRNOG00000057794,ENSRNOG00000029830,ENSRNOG00000060665,ENSRNOG00000018651,ENSRNOG00000008005,ENSRNOG00000052802,ENSRNOG00000014742,ENSRNOG00000023309,ENSRNOG00000018020,…
TF	Factor: GKLF; motif: CCTCCYN	TF:M01835	false	0.0324349	1.48899	9426	790	633	12489	ENSRNOG00000028896,ENSRNOG00000022640,ENSRNOG00000046333,ENSRNOG00000011955,ENSRNOG00000053469,ENSRNOG00000039674,ENSRNOG00000050898,ENSRNOG00000050000,ENSRNOG00000002789,ENSRNOG00000049056,ENSRNOG00000008245,ENSRNOG00000012939,ENSRNOG00000007882,ENSRNOG00000019622,ENSRNOG00000003782,ENSRNOG00000028713,ENSRNOG00000017897,ENSRNOG00000030724,ENSRNOG00000000563,ENSRNOG00000057794,ENSRNOG00000005574,…
TF	Factor: Smad4; motif: NCAGACAN; match class: 1	TF:M07368_1	false	0.0420333	1.37641	431	790	44	12489	ENSRNOG00000028896,ENSRNOG00000004192,ENSRNOG00000051619,ENSRNOG00000007613,ENSRNOG00000020884,ENSRNOG00000012442,ENSRNOG00000046607,ENSRNOG00000049828,ENSRNOG00000049782,ENSRNOG00000019129,ENSRNOG00000005378,ENSRNOG00000005971,ENSRNOG00000016013,ENSRNOG00000000441,ENSRNOG00000020908,ENSRNOG00000026605,ENSRNOG00000015027,ENSRNOG00000002365,ENSRNOG00000046021,ENSRNOG00000027125,ENSRNOG00000021390,…
TF	Factor: MZF-1; motif: TGGGGAR; match class: 1	TF:M01733_1	false	0.0420333	1.37641	2140	790	168	12489	ENSRNOG00000022640,ENSRNOG00000031560,ENSRNOG00000051450,ENSRNOG00000019622,ENSRNOG00000000563,ENSRNOG00000054033,ENSRNOG00000027030,ENSRNOG00000000439,ENSRNOG00000000853,ENSRNOG00000008005,ENSRNOG00000052802,ENSRNOG00000006460,ENSRNOG00000004192,ENSRNOG00000007622,ENSRNOG00000050553,ENSRNOG00000018267,ENSRNOG00000008588,ENSRNOG00000018916,ENSRNOG00000020427,ENSRNOG00000054274,ENSRNOG00000011589,…
TF	Factor: AP-4; motif: RNCAGCTGC	TF:M00927	false	0.0420333	1.37641	3519	790	261	12489	ENSRNOG00000028896,ENSRNOG00000046333,ENSRNOG00000011955,ENSRNOG00000033603,ENSRNOG00000049056,ENSRNOG00000008245,ENSRNOG00000049829,ENSRNOG00000055942,ENSRNOG00000025764,ENSRNOG00000015674,ENSRNOG00000019622,ENSRNOG00000058039,ENSRNOG00000057794,ENSRNOG00000005574,ENSRNOG00000054033,ENSRNOG00000027030,ENSRNOG00000029830,ENSRNOG00000000439,ENSRNOG00000008005,ENSRNOG00000038319,ENSRNOG00000052802,…
TF	Factor: c-Ets-1; motif: RCAGGAAGTGNNTNS	TF:M00339	false	0.0420333	1.37641	4523	790	327	12489	ENSRNOG00000022640,ENSRNOG00000046333,ENSRNOG00000011955,ENSRNOG00000031560,ENSRNOG00000053469,ENSRNOG00000033603,ENSRNOG00000047894,ENSRNOG00000050898,ENSRNOG00000049056,ENSRNOG00000015674,ENSRNOG00000003782,ENSRNOG00000058039,ENSRNOG00000017897,ENSRNOG00000057794,ENSRNOG00000005574,ENSRNOG00000054033,ENSRNOG00000027030,ENSRNOG00000000853,ENSRNOG00000008005,ENSRNOG00000038319,ENSRNOG00000011452,…
HP	Abnormal proportion of CD8-positive T cells	HP:0031393	false	0.00166519	2.77854	17	174	8	3614	ENSRNOG00000011213,ENSRNOG00000051470,ENSRNOG00000015945,ENSRNOG00000019142,ENSRNOG00000009385,ENSRNOG00000004409,ENSRNOG00000031058,ENSRNOG00000016995
HP	Abnormal immunoglobulin level	HP:0010701	false	0.00176127	2.75418	212	174	27	3614	ENSRNOG00000050000,ENSRNOG00000011213,ENSRNOG00000051470,ENSRNOG00000019778,ENSRNOG00000015994,ENSRNOG00000016069,ENSRNOG00000018488,ENSRNOG00000054129,ENSRNOG00000019142,ENSRNOG00000012074,ENSRNOG00000047867,ENSRNOG00000017429,ENSRNOG00000009705,ENSRNOG00000009385,ENSRNOG00000017676,ENSRNOG00000016413,ENSRNOG00000007350,ENSRNOG00000004409,ENSRNOG00000004322,ENSRNOG00000012172,ENSRNOG00000042137,…
HP	Abnormal immune system morphology	HP:0032251	false	0.00176127	2.75418	517	174	48	3614	ENSRNOG00000050000,ENSRNOG00000028713,ENSRNOG00000000991,ENSRNOG00000011213,ENSRNOG00000032778,ENSRNOG00000007906,ENSRNOG00000051470,ENSRNOG00000015994,ENSRNOG00000016069,ENSRNOG00000015945,ENSRNOG00000018488,ENSRNOG00000008759,ENSRNOG00000054129,ENSRNOG00000013745,ENSRNOG00000013014,ENSRNOG00000002881,ENSRNOG00000000502,ENSRNOG00000005151,ENSRNOG00000011649,ENSRNOG00000007025,ENSRNOG00000019142,…
HP	Abnormal lymphocyte physiology	HP:0031409	false	0.00176127	2.75418	242	174	29	3614	ENSRNOG00000050000,ENSRNOG00000011213,ENSRNOG00000051470,ENSRNOG00000019778,ENSRNOG00000015994,ENSRNOG00000016069,ENSRNOG00000018488,ENSRNOG00000054129,ENSRNOG00000000502,ENSRNOG00000019142,ENSRNOG00000012074,ENSRNOG00000047867,ENSRNOG00000017429,ENSRNOG00000009705,ENSRNOG00000005810,ENSRNOG00000009385,ENSRNOG00000017676,ENSRNOG00000016413,ENSRNOG00000007350,ENSRNOG00000004409,ENSRNOG00000004322,…
HP	Abnormality of B cell physiology	HP:0005372	false	0.00176127	2.75418	213	174	27	3614	ENSRNOG00000050000,ENSRNOG00000011213,ENSRNOG00000051470,ENSRNOG00000019778,ENSRNOG00000015994,ENSRNOG00000016069,ENSRNOG00000018488,ENSRNOG00000054129,ENSRNOG00000019142,ENSRNOG00000012074,ENSRNOG00000047867,ENSRNOG00000017429,ENSRNOG00000009705,ENSRNOG00000009385,ENSRNOG00000017676,ENSRNOG00000016413,ENSRNOG00000007350,ENSRNOG00000004409,ENSRNOG00000004322,ENSRNOG00000012172,ENSRNOG00000042137,…
HP	Abnormal leukocyte physiology	HP:0033796	false	0.00176127	2.75418	242	174	29	3614	ENSRNOG00000050000,ENSRNOG00000011213,ENSRNOG00000051470,ENSRNOG00000019778,ENSRNOG00000015994,ENSRNOG00000016069,ENSRNOG00000018488,ENSRNOG00000054129,ENSRNOG00000000502,ENSRNOG00000019142,ENSRNOG00000012074,ENSRNOG00000047867,ENSRNOG00000017429,ENSRNOG00000009705,ENSRNOG00000005810,ENSRNOG00000009385,ENSRNOG00000017676,ENSRNOG00000016413,ENSRNOG00000007350,ENSRNOG00000004409,ENSRNOG00000004322,…
HP	Abnormal T cell subset distribution	HP:0025540	false	0.00252796	2.59723	62	174	13	3614	ENSRNOG00000011213,ENSRNOG00000051470,ENSRNOG00000015994,ENSRNOG00000016069,ENSRNOG00000015945,ENSRNOG00000000502,ENSRNOG00000019142,ENSRNOG00000017429,ENSRNOG00000009705,ENSRNOG00000009385,ENSRNOG00000004409,ENSRNOG00000031058,ENSRNOG00000016995
HP	Unusual CNS infection	HP:0011450	false	0.00252796	2.59723	81	174	15	3614	ENSRNOG00000050000,ENSRNOG00000028713,ENSRNOG00000000991,ENSRNOG00000051470,ENSRNOG00000054129,ENSRNOG00000013014,ENSRNOG00000019142,ENSRNOG00000012074,ENSRNOG00000008134,ENSRNOG00000005810,ENSRNOG00000019614,ENSRNOG00000012172,ENSRNOG00000014902,ENSRNOG00000007439,ENSRNOG00000031058
HP	Meningitis	HP:0001287	false	0.00306768	2.51319	55	174	12	3614	ENSRNOG00000050000,ENSRNOG00000000991,ENSRNOG00000051470,ENSRNOG00000054129,ENSRNOG00000013014,ENSRNOG00000019142,ENSRNOG00000012074,ENSRNOG00000008134,ENSRNOG00000005810,ENSRNOG00000019614,ENSRNOG00000012172,ENSRNOG00000031058
HP	Abnormal circulating IgG level	HP:0410242	false	0.00306768	2.51319	94	174	16	3614	ENSRNOG00000011213,ENSRNOG00000015994,ENSRNOG00000016069,ENSRNOG00000018488,ENSRNOG00000054129,ENSRNOG00000019142,ENSRNOG00000012074,ENSRNOG00000009705,ENSRNOG00000009385,ENSRNOG00000007350,ENSRNOG00000004409,ENSRNOG00000004322,ENSRNOG00000012172,ENSRNOG00000042137,ENSRNOG00000020652,ENSRNOG00000014703
HP	Unusual infection by anatomical site	HP:0032158	false	0.00351931	2.45354	86	174	15	3614	ENSRNOG00000050000,ENSRNOG00000028713,ENSRNOG00000000991,ENSRNOG00000051470,ENSRNOG00000054129,ENSRNOG00000013014,ENSRNOG00000019142,ENSRNOG00000012074,ENSRNOG00000008134,ENSRNOG00000005810,ENSRNOG00000019614,ENSRNOG00000012172,ENSRNOG00000014902,ENSRNOG00000007439,ENSRNOG00000031058
HP	Abnormal leukocyte morphology	HP:0001881	false	0.00351931	2.45354	500	174	45	3614	ENSRNOG00000050000,ENSRNOG00000000991,ENSRNOG00000011213,ENSRNOG00000032778,ENSRNOG00000007906,ENSRNOG00000051470,ENSRNOG00000015994,ENSRNOG00000016069,ENSRNOG00000015945,ENSRNOG00000018488,ENSRNOG00000008759,ENSRNOG00000054129,ENSRNOG00000013745,ENSRNOG00000013014,ENSRNOG00000000502,ENSRNOG00000005151,ENSRNOG00000011649,ENSRNOG00000007025,ENSRNOG00000019142,ENSRNOG00000008091,ENSRNOG00000012074,…
HP	Abnormal cellular immune system morphology	HP:0010987	false	0.00351931	2.45354	500	174	45	3614	ENSRNOG00000050000,ENSRNOG00000000991,ENSRNOG00000011213,ENSRNOG00000032778,ENSRNOG00000007906,ENSRNOG00000051470,ENSRNOG00000015994,ENSRNOG00000016069,ENSRNOG00000015945,ENSRNOG00000018488,ENSRNOG00000008759,ENSRNOG00000054129,ENSRNOG00000013745,ENSRNOG00000013014,ENSRNOG00000000502,ENSRNOG00000005151,ENSRNOG00000011649,ENSRNOG00000007025,ENSRNOG00000019142,ENSRNOG00000008091,ENSRNOG00000012074,…
HP	Abnormal lung morphology	HP:0002088	false	0.00362293	2.44094	930	174	70	3614	ENSRNOG00000050000,ENSRNOG00000058039,ENSRNOG00000028713,ENSRNOG00000007454,ENSRNOG00000018905,ENSRNOG00000000991,ENSRNOG00000005731,ENSRNOG00000011213,ENSRNOG00000032778,ENSRNOG00000007906,ENSRNOG00000019778,ENSRNOG00000015994,ENSRNOG00000016069,ENSRNOG00000015945,ENSRNOG00000013970,ENSRNOG00000016377,ENSRNOG00000045997,ENSRNOG00000021611,ENSRNOG00000009878,ENSRNOG00000054129,ENSRNOG00000013745,…
HP	Abnormal circulating IgM level	HP:0410243	false	0.00482539	2.31647	80	174	14	3614	ENSRNOG00000050000,ENSRNOG00000011213,ENSRNOG00000018488,ENSRNOG00000054129,ENSRNOG00000019142,ENSRNOG00000012074,ENSRNOG00000047867,ENSRNOG00000009705,ENSRNOG00000009385,ENSRNOG00000007350,ENSRNOG00000004409,ENSRNOG00000004322,ENSRNOG00000012172,ENSRNOG00000031058
HP	Abnormal circulating IgA level	HP:0410240	false	0.00482539	2.31647	80	174	14	3614	ENSRNOG00000050000,ENSRNOG00000011213,ENSRNOG00000019778,ENSRNOG00000015994,ENSRNOG00000016069,ENSRNOG00000018488,ENSRNOG00000054129,ENSRNOG00000019142,ENSRNOG00000009705,ENSRNOG00000009385,ENSRNOG00000004409,ENSRNOG00000012172,ENSRNOG00000042137,ENSRNOG00000031058
HP	Abnormality of humoral immunity	HP:0005368	false	0.00482539	2.31647	254	174	28	3614	ENSRNOG00000050000,ENSRNOG00000011213,ENSRNOG00000051470,ENSRNOG00000019778,ENSRNOG00000015994,ENSRNOG00000016069,ENSRNOG00000018488,ENSRNOG00000054129,ENSRNOG00000019142,ENSRNOG00000012074,ENSRNOG00000047867,ENSRNOG00000017429,ENSRNOG00000009705,ENSRNOG00000009385,ENSRNOG00000017676,ENSRNOG00000016413,ENSRNOG00000019614,ENSRNOG00000007350,ENSRNOG00000004409,ENSRNOG00000004322,ENSRNOG00000012172,…
HP	Decreased circulating antibody level	HP:0004313	false	0.00497289	2.30339	162	174	21	3614	ENSRNOG00000050000,ENSRNOG00000011213,ENSRNOG00000019778,ENSRNOG00000015994,ENSRNOG00000016069,ENSRNOG00000018488,ENSRNOG00000054129,ENSRNOG00000019142,ENSRNOG00000017429,ENSRNOG00000009705,ENSRNOG00000009385,ENSRNOG00000017676,ENSRNOG00000007350,ENSRNOG00000004409,ENSRNOG00000004322,ENSRNOG00000012172,ENSRNOG00000014902,ENSRNOG00000014703,ENSRNOG00000007439,ENSRNOG00000031058,ENSRNOG00000016995
HP	Abnormal large intestine morphology	HP:0002250	false	0.00534718	2.27187	271	174	29	3614	ENSRNOG00000000991,ENSRNOG00000011213,ENSRNOG00000032778,ENSRNOG00000007906,ENSRNOG00000021611,ENSRNOG00000054129,ENSRNOG00000013014,ENSRNOG00000000502,ENSRNOG00000019142,ENSRNOG00000026053,ENSRNOG00000051548,ENSRNOG00000008134,ENSRNOG00000005810,ENSRNOG00000009385,ENSRNOG00000016413,ENSRNOG00000007350,ENSRNOG00000001457,ENSRNOG00000018320,ENSRNOG00000010189,ENSRNOG00000004322,ENSRNOG00000009495,…
HP	Abnormal T cell morphology	HP:0002843	false	0.005525	2.25767	93	174	15	3614	ENSRNOG00000050000,ENSRNOG00000011213,ENSRNOG00000051470,ENSRNOG00000015994,ENSRNOG00000016069,ENSRNOG00000015945,ENSRNOG00000000502,ENSRNOG00000019142,ENSRNOG00000017429,ENSRNOG00000009705,ENSRNOG00000009385,ENSRNOG00000007350,ENSRNOG00000004409,ENSRNOG00000031058,ENSRNOG00000016995
HP	Abnormality of blood and blood-forming tissues	HP:0001871	false	0.00555385	2.25541	1157	174	81	3614	ENSRNOG00000050000,ENSRNOG00000049056,ENSRNOG00000058039,ENSRNOG00000028713,ENSRNOG00000052802,ENSRNOG00000013574,ENSRNOG00000000991,ENSRNOG00000005731,ENSRNOG00000011213,ENSRNOG00000032778,ENSRNOG00000007906,ENSRNOG00000051470,ENSRNOG00000019778,ENSRNOG00000015994,ENSRNOG00000016069,ENSRNOG00000015945,ENSRNOG00000018488,ENSRNOG00000045997,ENSRNOG00000008759,ENSRNOG00000054129,ENSRNOG00000013745,…
HP	Abnormal natural killer cell morphology	HP:0012176	false	0.00632943	2.19864	36	174	9	3614	ENSRNOG00000051470,ENSRNOG00000015994,ENSRNOG00000016069,ENSRNOG00000008091,ENSRNOG00000017429,ENSRNOG00000005810,ENSRNOG00000009385,ENSRNOG00000004409,ENSRNOG00000016995
HP	Recurrent respiratory infections	HP:0002205	false	0.0081534	2.08866	479	174	42	3614	ENSRNOG00000050000,ENSRNOG00000007454,ENSRNOG00000018905,ENSRNOG00000000991,ENSRNOG00000005731,ENSRNOG00000011213,ENSRNOG00000019778,ENSRNOG00000015994,ENSRNOG00000016069,ENSRNOG00000015945,ENSRNOG00000021611,ENSRNOG00000054129,ENSRNOG00000013014,ENSRNOG00000002881,ENSRNOG00000017975,ENSRNOG00000014746,ENSRNOG00000018782,ENSRNOG00000009331,ENSRNOG00000024428,ENSRNOG00000047768,ENSRNOG00000017429,…
HP	Decreased circulating total IgM	HP:0002850	false	0.00884946	2.05308	56	174	11	3614	ENSRNOG00000050000,ENSRNOG00000011213,ENSRNOG00000054129,ENSRNOG00000019142,ENSRNOG00000009705,ENSRNOG00000009385,ENSRNOG00000007350,ENSRNOG00000004409,ENSRNOG00000004322,ENSRNOG00000012172,ENSRNOG00000031058
HP	Abnormal T cell count	HP:0011839	false	0.00902374	2.04461	88	174	14	3614	ENSRNOG00000011213,ENSRNOG00000051470,ENSRNOG00000015994,ENSRNOG00000016069,ENSRNOG00000015945,ENSRNOG00000000502,ENSRNOG00000019142,ENSRNOG00000017429,ENSRNOG00000009705,ENSRNOG00000009385,ENSRNOG00000007350,ENSRNOG00000004409,ENSRNOG00000031058,ENSRNOG00000016995
HP	Abnormal lymph node morphology	HP:0002733	false	0.00902374	2.04461	200	174	23	3614	ENSRNOG00000000991,ENSRNOG00000005731,ENSRNOG00000051470,ENSRNOG00000018488,ENSRNOG00000054129,ENSRNOG00000013014,ENSRNOG00000000502,ENSRNOG00000019142,ENSRNOG00000008091,ENSRNOG00000012074,ENSRNOG00000017429,ENSRNOG00000008134,ENSRNOG00000009385,ENSRNOG00000016413,ENSRNOG00000019614,ENSRNOG00000007350,ENSRNOG00000001704,ENSRNOG00000042137,ENSRNOG00000014902,ENSRNOG00000053047,ENSRNOG00000015810,…
HP	Inflammatory abnormality of the skin	HP:0011123	false	0.00902374	2.04461	374	174	35	3614	ENSRNOG00000053469,ENSRNOG00000050000,ENSRNOG00000007454,ENSRNOG00000000991,ENSRNOG00000011213,ENSRNOG00000051470,ENSRNOG00000015994,ENSRNOG00000016069,ENSRNOG00000015945,ENSRNOG00000045997,ENSRNOG00000020455,ENSRNOG00000054129,ENSRNOG00000013014,ENSRNOG00000011649,ENSRNOG00000019142,ENSRNOG00000047697,ENSRNOG00000008091,ENSRNOG00000038328,ENSRNOG00000012074,ENSRNOG00000001518,ENSRNOG00000009705,…
HP	Lymphadenopathy	HP:0002716	false	0.00902374	2.04461	186	174	22	3614	ENSRNOG00000000991,ENSRNOG00000005731,ENSRNOG00000051470,ENSRNOG00000054129,ENSRNOG00000013014,ENSRNOG00000000502,ENSRNOG00000019142,ENSRNOG00000008091,ENSRNOG00000012074,ENSRNOG00000017429,ENSRNOG00000008134,ENSRNOG00000009385,ENSRNOG00000016413,ENSRNOG00000019614,ENSRNOG00000007350,ENSRNOG00000001704,ENSRNOG00000042137,ENSRNOG00000014902,ENSRNOG00000053047,ENSRNOG00000015810,ENSRNOG00000007439,…
HP	Decreased circulating IgG level	HP:0004315	false	0.0093932	2.02719	78	174	13	3614	ENSRNOG00000011213,ENSRNOG00000015994,ENSRNOG00000016069,ENSRNOG00000018488,ENSRNOG00000054129,ENSRNOG00000019142,ENSRNOG00000009705,ENSRNOG00000009385,ENSRNOG00000007350,ENSRNOG00000004409,ENSRNOG00000004322,ENSRNOG00000012172,ENSRNOG00000014703
HP	Abnormal leukocyte count	HP:0011893	false	0.010035	1.99848	393	174	36	3614	ENSRNOG00000050000,ENSRNOG00000000991,ENSRNOG00000011213,ENSRNOG00000051470,ENSRNOG00000015994,ENSRNOG00000016069,ENSRNOG00000015945,ENSRNOG00000018488,ENSRNOG00000008759,ENSRNOG00000054129,ENSRNOG00000013745,ENSRNOG00000000502,ENSRNOG00000011649,ENSRNOG00000019142,ENSRNOG00000008091,ENSRNOG00000012074,ENSRNOG00000017429,ENSRNOG00000009705,ENSRNOG00000018774,ENSRNOG00000008134,ENSRNOG00000009385,…
HP	Recurrent skin infections	HP:0001581	false	0.0127006	1.89618	116	174	16	3614	ENSRNOG00000053469,ENSRNOG00000050000,ENSRNOG00000051470,ENSRNOG00000015994,ENSRNOG00000016069,ENSRNOG00000015945,ENSRNOG00000045997,ENSRNOG00000013014,ENSRNOG00000008091,ENSRNOG00000038328,ENSRNOG00000001518,ENSRNOG00000009705,ENSRNOG00000009385,ENSRNOG00000004409,ENSRNOG00000012172,ENSRNOG00000016995
HP	Respiratory tract infection	HP:0011947	false	0.0127006	1.89618	596	174	48	3614	ENSRNOG00000050000,ENSRNOG00000007454,ENSRNOG00000018905,ENSRNOG00000000991,ENSRNOG00000005731,ENSRNOG00000011213,ENSRNOG00000019778,ENSRNOG00000015994,ENSRNOG00000016069,ENSRNOG00000015945,ENSRNOG00000021611,ENSRNOG00000054129,ENSRNOG00000013014,ENSRNOG00000002881,ENSRNOG00000017975,ENSRNOG00000014746,ENSRNOG00000002664,ENSRNOG00000018782,ENSRNOG00000018991,ENSRNOG00000009331,ENSRNOG00000046891,…
HP	Abnormal sputum	HP:0032016	false	0.0127006	1.89618	81	174	13	3614	ENSRNOG00000058039,ENSRNOG00000028713,ENSRNOG00000018905,ENSRNOG00000054129,ENSRNOG00000017975,ENSRNOG00000019142,ENSRNOG00000012074,ENSRNOG00000008134,ENSRNOG00000019614,ENSRNOG00000019474,ENSRNOG00000029165,ENSRNOG00000020652,ENSRNOG00000009867
HP	Decreased circulating IgA level	HP:0002720	false	0.0127006	1.89618	60	174	11	3614	ENSRNOG00000050000,ENSRNOG00000011213,ENSRNOG00000019778,ENSRNOG00000015994,ENSRNOG00000016069,ENSRNOG00000018488,ENSRNOG00000054129,ENSRNOG00000009705,ENSRNOG00000009385,ENSRNOG00000004409,ENSRNOG00000012172
HP	Anemia	HP:0001903	false	0.0135079	1.86941	498	174	42	3614	ENSRNOG00000049056,ENSRNOG00000028713,ENSRNOG00000052802,ENSRNOG00000005731,ENSRNOG00000015945,ENSRNOG00000054129,ENSRNOG00000000502,ENSRNOG00000011649,ENSRNOG00000012067,ENSRNOG00000019142,ENSRNOG00000026053,ENSRNOG00000009331,ENSRNOG00000046891,ENSRNOG00000012074,ENSRNOG00000020532,ENSRNOG00000014080,ENSRNOG00000017429,ENSRNOG00000009705,ENSRNOG00000018774,ENSRNOG00000008134,ENSRNOG00000005810,…
HP	Fever	HP:0001945	false	0.0172846	1.76234	329	174	31	3614	ENSRNOG00000050000,ENSRNOG00000052802,ENSRNOG00000005731,ENSRNOG00000015994,ENSRNOG00000016069,ENSRNOG00000054129,ENSRNOG00000013745,ENSRNOG00000013014,ENSRNOG00000000502,ENSRNOG00000002664,ENSRNOG00000011649,ENSRNOG00000019142,ENSRNOG00000012074,ENSRNOG00000047393,ENSRNOG00000009705,ENSRNOG00000008134,ENSRNOG00000005810,ENSRNOG00000009385,ENSRNOG00000016413,ENSRNOG00000019614,ENSRNOG00000006231,…
HP	Abnormality of the lymphatic system	HP:0100763	false	0.0178262	1.74894	606	174	48	3614	ENSRNOG00000052802,ENSRNOG00000018905,ENSRNOG00000000991,ENSRNOG00000005731,ENSRNOG00000011213,ENSRNOG00000051470,ENSRNOG00000019778,ENSRNOG00000015994,ENSRNOG00000016069,ENSRNOG00000018488,ENSRNOG00000021285,ENSRNOG00000008759,ENSRNOG00000054129,ENSRNOG00000013014,ENSRNOG00000000502,ENSRNOG00000017975,ENSRNOG00000005151,ENSRNOG00000014746,ENSRNOG00000011649,ENSRNOG00000015921,ENSRNOG00000012067,…
HP	Abnormal myeloid leukocyte morphology	HP:0010974	false	0.0183734	1.73581	271	174	27	3614	ENSRNOG00000050000,ENSRNOG00000051470,ENSRNOG00000015994,ENSRNOG00000016069,ENSRNOG00000018488,ENSRNOG00000008759,ENSRNOG00000054129,ENSRNOG00000013014,ENSRNOG00000019142,ENSRNOG00000008091,ENSRNOG00000012074,ENSRNOG00000018774,ENSRNOG00000008134,ENSRNOG00000009385,ENSRNOG00000019614,ENSRNOG00000007350,ENSRNOG00000018320,ENSRNOG00000010189,ENSRNOG00000001704,ENSRNOG00000004409,ENSRNOG00000036572,…
HP	Elevated circulating C-reactive protein concentration	HP:0011227	false	0.0192512	1.71554	44	174	9	3614	ENSRNOG00000000991,ENSRNOG00000054129,ENSRNOG00000013745,ENSRNOG00000000502,ENSRNOG00000008134,ENSRNOG00000005810,ENSRNOG00000016413,ENSRNOG00000019614,ENSRNOG00000042137
HP	Abnormal erythrocyte morphology	HP:0001877	false	0.0192553	1.71545	542	174	44	3614	ENSRNOG00000049056,ENSRNOG00000028713,ENSRNOG00000052802,ENSRNOG00000013574,ENSRNOG00000005731,ENSRNOG00000011213,ENSRNOG00000015945,ENSRNOG00000054129,ENSRNOG00000000502,ENSRNOG00000011649,ENSRNOG00000012067,ENSRNOG00000019142,ENSRNOG00000026053,ENSRNOG00000009331,ENSRNOG00000046891,ENSRNOG00000012074,ENSRNOG00000020532,ENSRNOG00000014080,ENSRNOG00000017429,ENSRNOG00000009705,ENSRNOG00000018774,…
HP	Chronic pulmonary obstruction	HP:0006510	false	0.0199891	1.69921	27	174	7	3614	ENSRNOG00000011213,ENSRNOG00000054129,ENSRNOG00000013014,ENSRNOG00000019614,ENSRNOG00000007350,ENSRNOG00000019474,ENSRNOG00000031058
HP	Severe viral infection	HP:0031691	false	0.0199891	1.69921	27	174	7	3614	ENSRNOG00000011213,ENSRNOG00000015994,ENSRNOG00000000502,ENSRNOG00000017429,ENSRNOG00000007350,ENSRNOG00000004409,ENSRNOG00000020652
HP	Abnormal circulating C-reactive protein concentration	HP:0032436	false	0.0209341	1.67915	45	174	9	3614	ENSRNOG00000000991,ENSRNOG00000054129,ENSRNOG00000013745,ENSRNOG00000000502,ENSRNOG00000008134,ENSRNOG00000005810,ENSRNOG00000016413,ENSRNOG00000019614,ENSRNOG00000042137
HP	Abnormal proportion of CD4-positive T cells	HP:0031392	false	0.0214001	1.66958	36	174	8	3614	ENSRNOG00000011213,ENSRNOG00000051470,ENSRNOG00000000502,ENSRNOG00000019142,ENSRNOG00000017429,ENSRNOG00000009705,ENSRNOG00000004409,ENSRNOG00000031058
HP	Abnormal lymphocyte morphology	HP:0004332	false	0.0224698	1.6484	205	174	22	3614	ENSRNOG00000050000,ENSRNOG00000000991,ENSRNOG00000011213,ENSRNOG00000051470,ENSRNOG00000015994,ENSRNOG00000016069,ENSRNOG00000015945,ENSRNOG00000054129,ENSRNOG00000000502,ENSRNOG00000019142,ENSRNOG00000008091,ENSRNOG00000047867,ENSRNOG00000017429,ENSRNOG00000009705,ENSRNOG00000005810,ENSRNOG00000009385,ENSRNOG00000007350,ENSRNOG00000004409,ENSRNOG00000012172,ENSRNOG00000042137,ENSRNOG00000031058,…
HP	Recurrent lower respiratory tract infections	HP:0002783	false	0.0224698	1.6484	191	174	21	3614	ENSRNOG00000050000,ENSRNOG00000018905,ENSRNOG00000000991,ENSRNOG00000019778,ENSRNOG00000015994,ENSRNOG00000016069,ENSRNOG00000054129,ENSRNOG00000013014,ENSRNOG00000002881,ENSRNOG00000017975,ENSRNOG00000014746,ENSRNOG00000047768,ENSRNOG00000017429,ENSRNOG00000009705,ENSRNOG00000007350,ENSRNOG00000004409,ENSRNOG00000029165,ENSRNOG00000020652,ENSRNOG00000014703,ENSRNOG00000031058,ENSRNOG00000016995
HP	Colitis	HP:0002583	false	0.0229468	1.63928	56	174	10	3614	ENSRNOG00000000502,ENSRNOG00000019142,ENSRNOG00000005810,ENSRNOG00000009385,ENSRNOG00000016413,ENSRNOG00000014902,ENSRNOG00000020652,ENSRNOG00000007439,ENSRNOG00000031058,ENSRNOG00000016995
HP	Abnormality of the immune system	HP:0002715	false	0.0238244	1.62298	1588	174	99	3614	ENSRNOG00000053469,ENSRNOG00000050000,ENSRNOG00000028713,ENSRNOG00000052802,ENSRNOG00000007454,ENSRNOG00000013574,ENSRNOG00000018905,ENSRNOG00000000991,ENSRNOG00000005731,ENSRNOG00000011213,ENSRNOG00000032778,ENSRNOG00000007906,ENSRNOG00000051470,ENSRNOG00000019778,ENSRNOG00000015994,ENSRNOG00000016069,ENSRNOG00000015945,ENSRNOG00000018488,ENSRNOG00000021285,ENSRNOG00000045997,ENSRNOG00000021611,…
HP	Unusual infection	HP:0032101	false	0.0238244	1.62298	797	174	58	3614	ENSRNOG00000050000,ENSRNOG00000028713,ENSRNOG00000007454,ENSRNOG00000018905,ENSRNOG00000000991,ENSRNOG00000005731,ENSRNOG00000011213,ENSRNOG00000051470,ENSRNOG00000019778,ENSRNOG00000015994,ENSRNOG00000016069,ENSRNOG00000015945,ENSRNOG00000018488,ENSRNOG00000021611,ENSRNOG00000023148,ENSRNOG00000008759,ENSRNOG00000054129,ENSRNOG00000013014,ENSRNOG00000002881,ENSRNOG00000000502,ENSRNOG00000017975,…
HP	Abnormal granulocyte morphology	HP:0001911	false	0.0238244	1.62298	250	174	25	3614	ENSRNOG00000050000,ENSRNOG00000051470,ENSRNOG00000015994,ENSRNOG00000016069,ENSRNOG00000018488,ENSRNOG00000008759,ENSRNOG00000054129,ENSRNOG00000013014,ENSRNOG00000019142,ENSRNOG00000008091,ENSRNOG00000018774,ENSRNOG00000008134,ENSRNOG00000009385,ENSRNOG00000007350,ENSRNOG00000018320,ENSRNOG00000010189,ENSRNOG00000001704,ENSRNOG00000004409,ENSRNOG00000036572,ENSRNOG00000012172,ENSRNOG00000014902,…
HP	Abnormality of immune system physiology	HP:0010978	false	0.0267488	1.5727	1331	174	86	3614	ENSRNOG00000053469,ENSRNOG00000050000,ENSRNOG00000028713,ENSRNOG00000007454,ENSRNOG00000013574,ENSRNOG00000018905,ENSRNOG00000000991,ENSRNOG00000005731,ENSRNOG00000011213,ENSRNOG00000032778,ENSRNOG00000007906,ENSRNOG00000051470,ENSRNOG00000019778,ENSRNOG00000015994,ENSRNOG00000016069,ENSRNOG00000015945,ENSRNOG00000018488,ENSRNOG00000045997,ENSRNOG00000021611,ENSRNOG00000023148,ENSRNOG00000008759,…
HP	Abnormal granulocyte count	HP:0032309	false	0.0300779	1.52175	211	174	22	3614	ENSRNOG00000050000,ENSRNOG00000051470,ENSRNOG00000015994,ENSRNOG00000016069,ENSRNOG00000018488,ENSRNOG00000008759,ENSRNOG00000054129,ENSRNOG00000019142,ENSRNOG00000008091,ENSRNOG00000008134,ENSRNOG00000009385,ENSRNOG00000007350,ENSRNOG00000018320,ENSRNOG00000010189,ENSRNOG00000001704,ENSRNOG00000004409,ENSRNOG00000012172,ENSRNOG00000014902,ENSRNOG00000014703,ENSRNOG00000007439,ENSRNOG00000031058,…
HP	Sterile abscess	HP:0025616	false	0.0316464	1.49968	4	174	3	3614	ENSRNOG00000002881,ENSRNOG00000008134,ENSRNOG00000016413
HP	Premature chromatid separation	HP:0200024	false	0.0316464	1.49968	4	174	3	3614	ENSRNOG00000007906,ENSRNOG00000015921,ENSRNOG00000015810
HP	Abnormality of skin physiology	HP:0011122	false	0.0329618	1.48199	429	174	36	3614	ENSRNOG00000053469,ENSRNOG00000050000,ENSRNOG00000007454,ENSRNOG00000000991,ENSRNOG00000011213,ENSRNOG00000051470,ENSRNOG00000015994,ENSRNOG00000016069,ENSRNOG00000015945,ENSRNOG00000045997,ENSRNOG00000020455,ENSRNOG00000054129,ENSRNOG00000013014,ENSRNOG00000011649,ENSRNOG00000019142,ENSRNOG00000047697,ENSRNOG00000008091,ENSRNOG00000038328,ENSRNOG00000018991,ENSRNOG00000012074,ENSRNOG00000001518,…
HP	Hemoptysis	HP:0002105	false	0.0343285	1.46435	60	174	10	3614	ENSRNOG00000058039,ENSRNOG00000028713,ENSRNOG00000054129,ENSRNOG00000019142,ENSRNOG00000012074,ENSRNOG00000008134,ENSRNOG00000019614,ENSRNOG00000029165,ENSRNOG00000020652,ENSRNOG00000009867
HP	Abnormal lymphocyte count	HP:0040088	false	0.0343285	1.46435	186	174	20	3614	ENSRNOG00000050000,ENSRNOG00000000991,ENSRNOG00000011213,ENSRNOG00000051470,ENSRNOG00000015994,ENSRNOG00000016069,ENSRNOG00000015945,ENSRNOG00000054129,ENSRNOG00000000502,ENSRNOG00000019142,ENSRNOG00000008091,ENSRNOG00000017429,ENSRNOG00000009705,ENSRNOG00000009385,ENSRNOG00000007350,ENSRNOG00000004409,ENSRNOG00000012172,ENSRNOG00000042137,ENSRNOG00000031058,ENSRNOG00000016995
HP	Bloody diarrhea	HP:0025085	false	0.0346906	1.45979	40	174	8	3614	ENSRNOG00000028713,ENSRNOG00000000991,ENSRNOG00000026053,ENSRNOG00000014080,ENSRNOG00000017676,ENSRNOG00000049033,ENSRNOG00000020652,ENSRNOG00000031058
HP	Recurrent pneumonia	HP:0006532	false	0.0346906	1.45979	107	174	14	3614	ENSRNOG00000050000,ENSRNOG00000018905,ENSRNOG00000000991,ENSRNOG00000019778,ENSRNOG00000015994,ENSRNOG00000016069,ENSRNOG00000013014,ENSRNOG00000002881,ENSRNOG00000014746,ENSRNOG00000017429,ENSRNOG00000007350,ENSRNOG00000020652,ENSRNOG00000014703,ENSRNOG00000031058
HP	Inflammation of the large intestine	HP:0002037	false	0.034986	1.45611	95	174	13	3614	ENSRNOG00000000991,ENSRNOG00000054129,ENSRNOG00000000502,ENSRNOG00000019142,ENSRNOG00000008134,ENSRNOG00000005810,ENSRNOG00000009385,ENSRNOG00000016413,ENSRNOG00000014902,ENSRNOG00000020652,ENSRNOG00000007439,ENSRNOG00000031058,ENSRNOG00000016995
HP	Decreased proportion of CD8-positive T cells	HP:0005415	false	0.0356682	1.44772	9	174	4	3614	ENSRNOG00000015945,ENSRNOG00000009385,ENSRNOG00000031058,ENSRNOG00000016995
HP	Abnormal intestine morphology	HP:0002242	false	0.0356682	1.44772	602	174	46	3614	ENSRNOG00000058039,ENSRNOG00000028713,ENSRNOG00000018905,ENSRNOG00000000991,ENSRNOG00000011213,ENSRNOG00000032778,ENSRNOG00000007906,ENSRNOG00000019778,ENSRNOG00000015945,ENSRNOG00000045997,ENSRNOG00000021611,ENSRNOG00000054129,ENSRNOG00000013745,ENSRNOG00000013014,ENSRNOG00000000502,ENSRNOG00000017975,ENSRNOG00000014746,ENSRNOG00000019142,ENSRNOG00000026053,ENSRNOG00000001518,ENSRNOG00000051548,…
HP	Decreased proportion of CD4-positive T cells	HP:0032218	false	0.0411673	1.38545	32	174	7	3614	ENSRNOG00000011213,ENSRNOG00000000502,ENSRNOG00000019142,ENSRNOG00000017429,ENSRNOG00000009705,ENSRNOG00000004409,ENSRNOG00000031058
HP	Antiphospholipid antibody positivity	HP:0003613	false	0.0436062	1.36045	16	174	5	3614	ENSRNOG00000054129,ENSRNOG00000000502,ENSRNOG00000019142,ENSRNOG00000019614,ENSRNOG00000042137
HP	Tissue ischemia	HP:0033401	false	0.0460907	1.33639	87	174	12	3614	ENSRNOG00000058039,ENSRNOG00000028713,ENSRNOG00000021611,ENSRNOG00000054129,ENSRNOG00000019142,ENSRNOG00000012074,ENSRNOG00000008134,ENSRNOG00000019614,ENSRNOG00000001457,ENSRNOG00000029165,ENSRNOG00000009867,ENSRNOG00000048699
HP	Renal duplication	HP:0000075	false	0.0460907	1.33639	33	174	7	3614	ENSRNOG00000021611,ENSRNOG00000001518,ENSRNOG00000016467,ENSRNOG00000001457,ENSRNOG00000029165,ENSRNOG00000048699,ENSRNOG00000015618
HP	Chronic oral candidiasis	HP:0009098	false	0.0460907	1.33639	24	174	6	3614	ENSRNOG00000051470,ENSRNOG00000015994,ENSRNOG00000016069,ENSRNOG00000015945,ENSRNOG00000009705,ENSRNOG00000016995
HP	Airway obstruction	HP:0006536	false	0.0460907	1.33639	87	174	12	3614	ENSRNOG00000018905,ENSRNOG00000011213,ENSRNOG00000023148,ENSRNOG00000054129,ENSRNOG00000013014,ENSRNOG00000017975,ENSRNOG00000019614,ENSRNOG00000007350,ENSRNOG00000019474,ENSRNOG00000029165,ENSRNOG00000020652,ENSRNOG00000031058
HP	T lymphocytopenia	HP:0005403	false	0.0460907	1.33639	53	174	9	3614	ENSRNOG00000015994,ENSRNOG00000015945,ENSRNOG00000019142,ENSRNOG00000009705,ENSRNOG00000009385,ENSRNOG00000007350,ENSRNOG00000004409,ENSRNOG00000031058,ENSRNOG00000016995
HP	Cerebral ischemia	HP:0002637	false	0.0460907	1.33639	87	174	12	3614	ENSRNOG00000058039,ENSRNOG00000028713,ENSRNOG00000021611,ENSRNOG00000054129,ENSRNOG00000019142,ENSRNOG00000012074,ENSRNOG00000008134,ENSRNOG00000019614,ENSRNOG00000001457,ENSRNOG00000029165,ENSRNOG00000009867,ENSRNOG00000048699
HP	Thrombocytosis	HP:0001894	false	0.0475927	1.32246	43	174	8	3614	ENSRNOG00000012074,ENSRNOG00000018774,ENSRNOG00000016413,ENSRNOG00000018320,ENSRNOG00000010189,ENSRNOG00000001704,ENSRNOG00000042137,ENSRNOG00000020652
HP	Increased circulating antibody level	HP:0010702	false	0.0482193	1.31678	76	174	11	3614	ENSRNOG00000051470,ENSRNOG00000015994,ENSRNOG00000016069,ENSRNOG00000018488,ENSRNOG00000019142,ENSRNOG00000012074,ENSRNOG00000047867,ENSRNOG00000016413,ENSRNOG00000042137,ENSRNOG00000020652,ENSRNOG00000031058
HP	Increased circulating interleukin 6 concentration	HP:0030783	false	0.0482193	1.31678	10	174	4	3614	ENSRNOG00000008134,ENSRNOG00000004409,ENSRNOG00000014902,ENSRNOG00000007439
HP	Abscess	HP:0025615	false	0.0487309	1.3122	54	174	9	3614	ENSRNOG00000028713,ENSRNOG00000011213,ENSRNOG00000013014,ENSRNOG00000002881,ENSRNOG00000009705,ENSRNOG00000008134,ENSRNOG00000016413,ENSRNOG00000007350,ENSRNOG00000020652
HP	Abnormal respiratory system morphology	HP:0012252	false	0.0487309	1.3122	1093	174	72	3614	ENSRNOG00000050000,ENSRNOG00000058039,ENSRNOG00000028713,ENSRNOG00000007454,ENSRNOG00000018905,ENSRNOG00000000991,ENSRNOG00000005731,ENSRNOG00000011213,ENSRNOG00000032778,ENSRNOG00000007906,ENSRNOG00000019778,ENSRNOG00000015994,ENSRNOG00000016069,ENSRNOG00000015945,ENSRNOG00000013970,ENSRNOG00000016377,ENSRNOG00000045997,ENSRNOG00000021611,ENSRNOG00000023148,ENSRNOG00000009878,ENSRNOG00000054129,…
HP	Pleuritis	HP:0002102	false	0.0487309	1.3122	17	174	5	3614	ENSRNOG00000054129,ENSRNOG00000019142,ENSRNOG00000012074,ENSRNOG00000008134,ENSRNOG00000019614
HP	Lymphopenia	HP:0001888	false	0.0487309	1.3122	153	174	17	3614	ENSRNOG00000050000,ENSRNOG00000015994,ENSRNOG00000016069,ENSRNOG00000015945,ENSRNOG00000054129,ENSRNOG00000000502,ENSRNOG00000019142,ENSRNOG00000008091,ENSRNOG00000017429,ENSRNOG00000009705,ENSRNOG00000009385,ENSRNOG00000007350,ENSRNOG00000004409,ENSRNOG00000012172,ENSRNOG00000042137,ENSRNOG00000031058,ENSRNOG00000016995
HP	Pericarditis	HP:0001701	false	0.0487309	1.3122	25	174	6	3614	ENSRNOG00000054129,ENSRNOG00000019142,ENSRNOG00000012074,ENSRNOG00000009705,ENSRNOG00000008134,ENSRNOG00000019614
[truncated: 748 more columns]

## Sheet: eplerenone sensitive down
# version: e111_eg58_p18_f463989d
# date: 18.10.2024	14:16:44
# organism: rnorvegicus
# all results: false
# ordered: false
# no iea: false
# sources: GO:MF	GO:BP	GO:CC	KEGG	REAC	WP	TF	MIRNA	HPA	CORUM	HP
# combined: false
# numeric ns: ENTREZGENE_ACC
# domain scope: custom_annotated
# measure underrepresentation: false
# significance threshold method: false_discovery_rate
# user threshold: 0.05
# no evidences: false
# query genes included: query_1<ENSRNOG00000033195	ENSRNOG00000060429	ENSRNOG00000055439	ENSRNOG00000014745	ENSRNOG00000058094	ENSRNOG00000029597	ENSRNOG00000019744	ENSRNOG00000024426	ENSRNOG00000028662	ENSRNOG00000047457	ENSRNOG00000046890	ENSRNOG00000059326	ENSRNOG00000046727	ENSRNOG00000005250	ENSRNOG00000005420	ENSRNOG00000025689	ENSRNOG00000017120	ENSRNOG00000053814	ENSRNOG00000060308	ENSRNOG00000026579	ENSRNOG00000060701	ENSRNOG00000034013	ENSRNOG00000020624	ENSRNOG00000011478	ENSRNOG00000016924	ENSRNOG00000061414	ENSRNOG00000046864	ENSRNOG00000008755	ENSRNOG00000007378	ENSRNOG00000008474	ENSRNOG00000010633	ENSRNOG00000004828	ENSRNOG00000012424	ENSRNOG00000005780	ENSRNOG00000037148	ENSRNOG00000046983	ENSRNOG00000007069	ENSRNOG00000007990	ENSRNOG00000002232	ENSRNOG00000023116	ENSRNOG00000045738	ENSRNOG00000004841	ENSRNOG00000038331	ENSRNOG00000033010	ENSRNOG00000017531	ENSRNOG00000008586	ENSRNOG00000018662	ENSRNOG00000007032	ENSRNOG00000020603	ENSRNOG00000010960
# query genes not included: ENSRNOG00000048489	ENSRNOG00000003054	ENSRNOG00000060899	ENSRNOG00000051227	ENSRNOG00000061217	ENSRNOG00000047843	ENSRNOG00000059851	ENSRNOG00000052955	ENSRNOG00000050243	ENSRNOG00000033619	ENSRNOG00000016322	ENSRNOG00000022326	ENSRNOG00000030154	ENSRNOG00000009741	ENSRNOG00000015848	ENSRNOG00000011019	ENSRNOG00000061031	ENSRNOG00000028366	ENSRNOG00000047104	ENSRNOG00000002456	ENSRNOG00000019932	ENSRNOG00000046338	ENSRNOG00000059244	ENSRNOG00000047720	ENSRNOG00000024425	ENSRNOG00000045991	ENSRNOG00000050305	ENSRNOG00000049090	ENSRNOG00000045933	ENSRNOG00000055613	ENSRNOG00000049397	ENSRNOG00000048894	ENSRNOG00000058697	ENSRNOG00000057089	ENSRNOG00000051964	ENSRNOG00000037188	ENSRNOG00000049515	ENSRNOG00000019062	ENSRNOG00000048172	ENSRNOG00000013570	ENSRNOG00000031833	ENSRNOG00000017900	ENSRNOG00000002946	ENSRNOG00000013410	ENSRNOG00000015222	ENSRNOG00000003993	ENSRNOG00000004950	ENSRNOG00000017100	ENSRNOG00000046156	ENSRNOG00000048181
# query genes duplicates: none
source	term_name	term_id	highlighted	adjusted_p_value	negative_log10_of_adjusted_p_value	term_size	query_size	intersection_size	effective_domain_size	intersections
GO:MF	transporter activity	GO:0005215	true	0.000627723	3.20223	573	406	50	9606	ENSRNOG00000046890,ENSRNOG00000059326,ENSRNOG00000046727,ENSRNOG00000005250,ENSRNOG00000005420,ENSRNOG00000010960,ENSRNOG00000003500,ENSRNOG00000055909,ENSRNOG00000024127,ENSRNOG00000030269,ENSRNOG00000013305,ENSRNOG00000008031,ENSRNOG00000013771,ENSRNOG00000053406,ENSRNOG00000004912,ENSRNOG00000001804,ENSRNOG00000003841,ENSRNOG00000002129,ENSRNOG00000012016,ENSRNOG00000014465,ENSRNOG00000026962,…
GO:MF	transmembrane transporter activity	GO:0022857	false	0.00907391	2.04221	506	406	42	9606	ENSRNOG00000046890,ENSRNOG00000059326,ENSRNOG00000046727,ENSRNOG00000005250,ENSRNOG00000005420,ENSRNOG00000010960,ENSRNOG00000024127,ENSRNOG00000030269,ENSRNOG00000013305,ENSRNOG00000008031,ENSRNOG00000013771,ENSRNOG00000004912,ENSRNOG00000001804,ENSRNOG00000003841,ENSRNOG00000002129,ENSRNOG00000014465,ENSRNOG00000001296,ENSRNOG00000037871,ENSRNOG00000010337,ENSRNOG00000019996,ENSRNOG00000021916,…
GO:MF	cholesterol transfer activity	GO:0120020	false	0.0120072	1.92056	17	406	6	9606	ENSRNOG00000005250,ENSRNOG00000005420,ENSRNOG00000003500,ENSRNOG00000055909,ENSRNOG00000053406,ENSRNOG00000020468
GO:MF	sterol transfer activity	GO:0120015	false	0.0120072	1.92056	18	406	6	9606	ENSRNOG00000005250,ENSRNOG00000005420,ENSRNOG00000003500,ENSRNOG00000055909,ENSRNOG00000053406,ENSRNOG00000020468
GO:MF	sterol transporter activity	GO:0015248	false	0.0120072	1.92056	18	406	6	9606	ENSRNOG00000005250,ENSRNOG00000005420,ENSRNOG00000003500,ENSRNOG00000055909,ENSRNOG00000053406,ENSRNOG00000020468
GO:MF	acyl-CoA oxidase activity	GO:0003997	true	0.0120072	1.92056	3	406	3	9606	ENSRNOG00000008755,ENSRNOG00000007378,ENSRNOG00000008474
GO:MF	lipid transfer activity	GO:0120013	false	0.0208764	1.68034	38	406	8	9606	ENSRNOG00000005250,ENSRNOG00000005420,ENSRNOG00000003500,ENSRNOG00000055909,ENSRNOG00000053406,ENSRNOG00000026962,ENSRNOG00000020468,ENSRNOG00000007139
GO:MF	signaling receptor activity	GO:0038023	true	0.0228429	1.64125	390	406	32	9606	ENSRNOG00000047457,ENSRNOG00000017120,ENSRNOG00000011478,ENSRNOG00000004828,ENSRNOG00000007990,ENSRNOG00000000081,ENSRNOG00000031174,ENSRNOG00000021240,ENSRNOG00000006384,ENSRNOG00000028598,ENSRNOG00000019358,ENSRNOG00000014678,ENSRNOG00000015654,ENSRNOG00000015498,ENSRNOG00000014504,ENSRNOG00000001928,ENSRNOG00000029986,ENSRNOG00000046829,ENSRNOG00000005715,ENSRNOG00000015911,ENSRNOG00000003260,…
GO:MF	growth factor activity	GO:0008083	true	0.0228429	1.64125	50	406	9	9606	ENSRNOG00000009316,ENSRNOG00000053979,ENSRNOG00000014882,ENSRNOG00000051993,ENSRNOG00000057751,ENSRNOG00000007700,ENSRNOG00000007601,ENSRNOG00000019716,ENSRNOG00000019598
GO:MF	molecular transducer activity	GO:0060089	false	0.0228429	1.64125	390	406	32	9606	ENSRNOG00000047457,ENSRNOG00000017120,ENSRNOG00000011478,ENSRNOG00000004828,ENSRNOG00000007990,ENSRNOG00000000081,ENSRNOG00000031174,ENSRNOG00000021240,ENSRNOG00000006384,ENSRNOG00000028598,ENSRNOG00000019358,ENSRNOG00000014678,ENSRNOG00000015654,ENSRNOG00000015498,ENSRNOG00000014504,ENSRNOG00000001928,ENSRNOG00000029986,ENSRNOG00000046829,ENSRNOG00000005715,ENSRNOG00000015911,ENSRNOG00000003260,…
GO:MF	oxidoreductase activity	GO:0016491	true	0.0242686	1.61496	498	406	38	9606	ENSRNOG00000014745,ENSRNOG00000020624,ENSRNOG00000008755,ENSRNOG00000007378,ENSRNOG00000008474,ENSRNOG00000007069,ENSRNOG00000023116,ENSRNOG00000038331,ENSRNOG00000033010,ENSRNOG00000017531,ENSRNOG00000008586,ENSRNOG00000059519,ENSRNOG00000008364,ENSRNOG00000000158,ENSRNOG00000016173,ENSRNOG00000020817,ENSRNOG00000042224,ENSRNOG00000011367,ENSRNOG00000004786,ENSRNOG00000042426,ENSRNOG00000020883,…
GO:MF	lipid transporter activity	GO:0005319	false	0.0305101	1.51556	90	406	12	9606	ENSRNOG00000005250,ENSRNOG00000005420,ENSRNOG00000003500,ENSRNOG00000055909,ENSRNOG00000053406,ENSRNOG00000012016,ENSRNOG00000026962,ENSRNOG00000061768,ENSRNOG00000009005,ENSRNOG00000020468,ENSRNOG00000010895,ENSRNOG00000007139
GO:MF	small molecule binding	GO:0036094	true	0.0382212	1.4177	2760	406	147	9606	ENSRNOG00000046890,ENSRNOG00000059326,ENSRNOG00000046727,ENSRNOG00000005250,ENSRNOG00000005420,ENSRNOG00000034013,ENSRNOG00000020624,ENSRNOG00000016924,ENSRNOG00000061414,ENSRNOG00000008755,ENSRNOG00000007378,ENSRNOG00000008474,ENSRNOG00000004828,ENSRNOG00000046983,ENSRNOG00000007069,ENSRNOG00000023116,ENSRNOG00000045738,ENSRNOG00000003500,ENSRNOG00000055909,ENSRNOG00000060105,ENSRNOG00000001597,…
GO:MF	oxidoreductase activity, acting on the CH-CH group of donors, oxygen as acceptor	GO:0016634	false	0.0450561	1.34625	5	406	3	9606	ENSRNOG00000008755,ENSRNOG00000007378,ENSRNOG00000008474
GO:MF	steroid binding	GO:0005496	true	0.0450561	1.34625	47	406	8	9606	ENSRNOG00000003500,ENSRNOG00000011367,ENSRNOG00000019358,ENSRNOG00000053406,ENSRNOG00000002478,ENSRNOG00000012016,ENSRNOG00000026962,ENSRNOG00000020468
GO:MF	nuclear steroid receptor activity	GO:0003707	false	0.0491763	1.30824	11	406	4	9606	ENSRNOG00000017120,ENSRNOG00000019358,ENSRNOG00000021463,ENSRNOG00000009446
GO:BP	fatty acid metabolic process	GO:0006631	true	0.000394969	3.40344	180	390	25	9440	ENSRNOG00000034013,ENSRNOG00000020624,ENSRNOG00000016924,ENSRNOG00000046864,ENSRNOG00000008755,ENSRNOG00000007378,ENSRNOG00000008474,ENSRNOG00000010633,ENSRNOG00000008586,ENSRNOG00000055909,ENSRNOG00000042426,ENSRNOG00000001770,ENSRNOG00000006331,ENSRNOG00000009538,ENSRNOG00000020440,ENSRNOG00000034116,ENSRNOG00000015124,ENSRNOG00000004601,ENSRNOG00000002478,ENSRNOG00000014597,ENSRNOG00000048297,…
GO:BP	monocarboxylic acid metabolic process	GO:0032787	false	0.000548238	3.26103	315	390	34	9440	ENSRNOG00000014745,ENSRNOG00000034013,ENSRNOG00000020624,ENSRNOG00000016924,ENSRNOG00000046864,ENSRNOG00000008755,ENSRNOG00000007378,ENSRNOG00000008474,ENSRNOG00000010633,ENSRNOG00000008586,ENSRNOG00000018662,ENSRNOG00000055909,ENSRNOG00000016173,ENSRNOG00000042426,ENSRNOG00000001770,ENSRNOG00000006331,ENSRNOG00000009538,ENSRNOG00000020440,ENSRNOG00000034116,ENSRNOG00000015124,ENSRNOG00000004601,…
GO:BP	lipid metabolic process	GO:0006629	false	0.000873449	3.05876	688	390	56	9440	ENSRNOG00000017120,ENSRNOG00000034013,ENSRNOG00000020624,ENSRNOG00000016924,ENSRNOG00000046864,ENSRNOG00000008755,ENSRNOG00000007378,ENSRNOG00000008474,ENSRNOG00000010633,ENSRNOG00000023116,ENSRNOG00000017531,ENSRNOG00000008586,ENSRNOG00000018662,ENSRNOG00000003500,ENSRNOG00000055909,ENSRNOG00000001597,ENSRNOG00000008364,ENSRNOG00000021265,ENSRNOG00000017723,ENSRNOG00000016173,ENSRNOG00000011367,…
GO:BP	organic acid metabolic process	GO:0006082	false	0.000873449	3.05876	473	390	43	9440	ENSRNOG00000014745,ENSRNOG00000034013,ENSRNOG00000020624,ENSRNOG00000016924,ENSRNOG00000046864,ENSRNOG00000008755,ENSRNOG00000007378,ENSRNOG00000008474,ENSRNOG00000010633,ENSRNOG00000007069,ENSRNOG00000008586,ENSRNOG00000018662,ENSRNOG00000010960,ENSRNOG00000055909,ENSRNOG00000016173,ENSRNOG00000042426,ENSRNOG00000001770,ENSRNOG00000006331,ENSRNOG00000009538,ENSRNOG00000020440,ENSRNOG00000034116,…
GO:BP	oxoacid metabolic process	GO:0043436	false	0.00137351	2.86217	471	390	42	9440	ENSRNOG00000014745,ENSRNOG00000034013,ENSRNOG00000020624,ENSRNOG00000016924,ENSRNOG00000046864,ENSRNOG00000008755,ENSRNOG00000007378,ENSRNOG00000008474,ENSRNOG00000010633,ENSRNOG00000007069,ENSRNOG00000008586,ENSRNOG00000018662,ENSRNOG00000010960,ENSRNOG00000055909,ENSRNOG00000016173,ENSRNOG00000042426,ENSRNOG00000001770,ENSRNOG00000006331,ENSRNOG00000009538,ENSRNOG00000020440,ENSRNOG00000034116,…
GO:BP	lipid storage	GO:0019915	true	0.00137351	2.86217	55	390	12	9440	ENSRNOG00000004828,ENSRNOG00000021265,ENSRNOG00000016573,ENSRNOG00000004912,ENSRNOG00000048449,ENSRNOG00000003350,ENSRNOG00000012016,ENSRNOG00000026962,ENSRNOG00000007060,ENSRNOG00000021463,ENSRNOG00000020468,ENSRNOG00000019075
GO:BP	carboxylic acid metabolic process	GO:0019752	false	0.00179806	2.74519	463	390	41	9440	ENSRNOG00000014745,ENSRNOG00000034013,ENSRNOG00000020624,ENSRNOG00000016924,ENSRNOG00000046864,ENSRNOG00000008755,ENSRNOG00000007378,ENSRNOG00000008474,ENSRNOG00000010633,ENSRNOG00000007069,ENSRNOG00000008586,ENSRNOG00000018662,ENSRNOG00000055909,ENSRNOG00000016173,ENSRNOG00000042426,ENSRNOG00000001770,ENSRNOG00000006331,ENSRNOG00000009538,ENSRNOG00000020440,ENSRNOG00000034116,ENSRNOG00000015124,…
GO:BP	fatty acid oxidation	GO:0019395	false	0.00412828	2.38423	63	390	12	9440	ENSRNOG00000008755,ENSRNOG00000007378,ENSRNOG00000008474,ENSRNOG00000008586,ENSRNOG00000042426,ENSRNOG00000001770,ENSRNOG00000009538,ENSRNOG00000004601,ENSRNOG00000014597,ENSRNOG00000015162,ENSRNOG00000009565,ENSRNOG00000021463
GO:BP	cellular lipid metabolic process	GO:0044255	false	0.00412828	2.38423	517	390	43	9440	ENSRNOG00000017120,ENSRNOG00000034013,ENSRNOG00000020624,ENSRNOG00000016924,ENSRNOG00000046864,ENSRNOG00000008755,ENSRNOG00000007378,ENSRNOG00000008474,ENSRNOG00000010633,ENSRNOG00000023116,ENSRNOG00000008586,ENSRNOG00000003500,ENSRNOG00000055909,ENSRNOG00000001597,ENSRNOG00000008364,ENSRNOG00000021265,ENSRNOG00000017723,ENSRNOG00000016173,ENSRNOG00000042426,ENSRNOG00000016573,ENSRNOG00000023238,…
GO:BP	lipid oxidation	GO:0034440	false	0.0052055	2.28354	66	390	12	9440	ENSRNOG00000008755,ENSRNOG00000007378,ENSRNOG00000008474,ENSRNOG00000008586,ENSRNOG00000042426,ENSRNOG00000001770,ENSRNOG00000009538,ENSRNOG00000004601,ENSRNOG00000014597,ENSRNOG00000015162,ENSRNOG00000009565,ENSRNOG00000021463
GO:BP	acyl-CoA metabolic process	GO:0006637	true	0.0052055	2.28354	46	390	10	9440	ENSRNOG00000014745,ENSRNOG00000034013,ENSRNOG00000016924,ENSRNOG00000061414,ENSRNOG00000046864,ENSRNOG00000016573,ENSRNOG00000015124,ENSRNOG00000019120,ENSRNOG00000025383,ENSRNOG00000009565
GO:BP	thioester metabolic process	GO:0035383	false	0.0052055	2.28354	46	390	10	9440	ENSRNOG00000014745,ENSRNOG00000034013,ENSRNOG00000016924,ENSRNOG00000061414,ENSRNOG00000046864,ENSRNOG00000016573,ENSRNOG00000015124,ENSRNOG00000019120,ENSRNOG00000025383,ENSRNOG00000009565
GO:BP	acetyl-CoA metabolic process	GO:0006084	false	0.0067156	2.17291	22	390	7	9440	ENSRNOG00000014745,ENSRNOG00000034013,ENSRNOG00000016924,ENSRNOG00000061414,ENSRNOG00000019120,ENSRNOG00000025383,ENSRNOG00000009565
GO:BP	negative regulation of lipid localization	GO:1905953	false	0.00864815	2.06308	23	390	7	9440	ENSRNOG00000005250,ENSRNOG00000005420,ENSRNOG00000003500,ENSRNOG00000004912,ENSRNOG00000048449,ENSRNOG00000026962,ENSRNOG00000021463
GO:BP	transmembrane transport	GO:0055085	true	0.0109645	1.96001	586	390	45	9440	ENSRNOG00000046890,ENSRNOG00000059326,ENSRNOG00000046727,ENSRNOG00000004841,ENSRNOG00000010960,ENSRNOG00000030269,ENSRNOG00000008031,ENSRNOG00000002919,ENSRNOG00000027728,ENSRNOG00000014597,ENSRNOG00000004912,ENSRNOG00000001804,ENSRNOG00000003841,ENSRNOG00000002129,ENSRNOG00000014465,ENSRNOG00000026962,ENSRNOG00000001296,ENSRNOG00000006136,ENSRNOG00000037871,ENSRNOG00000010337,ENSRNOG00000019996,…
GO:BP	neutral lipid metabolic process	GO:0006638	false	0.0119176	1.92381	74	390	12	9440	ENSRNOG00000017120,ENSRNOG00000023116,ENSRNOG00000003500,ENSRNOG00000055909,ENSRNOG00000008364,ENSRNOG00000016573,ENSRNOG00000023238,ENSRNOG00000024112,ENSRNOG00000034116,ENSRNOG00000015124,ENSRNOG00000002478,ENSRNOG00000004377
GO:BP	acylglycerol metabolic process	GO:0006639	false	0.0119176	1.92381	74	390	12	9440	ENSRNOG00000017120,ENSRNOG00000023116,ENSRNOG00000003500,ENSRNOG00000055909,ENSRNOG00000008364,ENSRNOG00000016573,ENSRNOG00000023238,ENSRNOG00000024112,ENSRNOG00000034116,ENSRNOG00000015124,ENSRNOG00000002478,ENSRNOG00000004377
GO:BP	regulation of cellular ketone metabolic process	GO:0010565	false	0.014768	1.83068	76	390	12	9440	ENSRNOG00000055909,ENSRNOG00000024112,ENSRNOG00000006331,ENSRNOG00000034116,ENSRNOG00000002478,ENSRNOG00000014597,ENSRNOG00000015162,ENSRNOG00000009565,ENSRNOG00000021463,ENSRNOG00000003694,ENSRNOG00000007591,ENSRNOG00000020468
GO:BP	small molecule metabolic process	GO:0044281	false	0.0157734	1.80207	942	390	63	9440	ENSRNOG00000014745,ENSRNOG00000034013,ENSRNOG00000020624,ENSRNOG00000016924,ENSRNOG00000061414,ENSRNOG00000046864,ENSRNOG00000008755,ENSRNOG00000007378,ENSRNOG00000008474,ENSRNOG00000010633,ENSRNOG00000007069,ENSRNOG00000023116,ENSRNOG00000017531,ENSRNOG00000008586,ENSRNOG00000018662,ENSRNOG00000010960,ENSRNOG00000055909,ENSRNOG00000008364,ENSRNOG00000016173,ENSRNOG00000011367,ENSRNOG00000042426,…
GO:BP	fatty acid beta-oxidation using acyl-CoA oxidase	GO:0033540	false	0.0157734	1.80207	3	390	3	9440	ENSRNOG00000008755,ENSRNOG00000007378,ENSRNOG00000008474
GO:BP	carboxylic acid catabolic process	GO:0046395	false	0.0158979	1.79866	129	390	16	9440	ENSRNOG00000020624,ENSRNOG00000046864,ENSRNOG00000008755,ENSRNOG00000007378,ENSRNOG00000008474,ENSRNOG00000007069,ENSRNOG00000008586,ENSRNOG00000001770,ENSRNOG00000009538,ENSRNOG00000004601,ENSRNOG00000014597,ENSRNOG00000029993,ENSRNOG00000015162,ENSRNOG00000000281,ENSRNOG00000019996,ENSRNOG00000011612
GO:BP	organic acid catabolic process	GO:0016054	false	0.0158979	1.79866	129	390	16	9440	ENSRNOG00000020624,ENSRNOG00000046864,ENSRNOG00000008755,ENSRNOG00000007378,ENSRNOG00000008474,ENSRNOG00000007069,ENSRNOG00000008586,ENSRNOG00000001770,ENSRNOG00000009538,ENSRNOG00000004601,ENSRNOG00000014597,ENSRNOG00000029993,ENSRNOG00000015162,ENSRNOG00000000281,ENSRNOG00000019996,ENSRNOG00000011612
GO:BP	lipid localization	GO:0010876	false	0.0158979	1.79866	231	390	23	9440	ENSRNOG00000046727,ENSRNOG00000005250,ENSRNOG00000005420,ENSRNOG00000010633,ENSRNOG00000004828,ENSRNOG00000003500,ENSRNOG00000055909,ENSRNOG00000021265,ENSRNOG00000016573,ENSRNOG00000004912,ENSRNOG00000048449,ENSRNOG00000003350,ENSRNOG00000012016,ENSRNOG00000026962,ENSRNOG00000007060,ENSRNOG00000021463,ENSRNOG00000047782,ENSRNOG00000004563,ENSRNOG00000009005,ENSRNOG00000020468,ENSRNOG00000019075,…
GO:BP	lipid modification	GO:0030258	false	0.0186513	1.72929	105	390	14	9440	ENSRNOG00000008755,ENSRNOG00000007378,ENSRNOG00000008474,ENSRNOG00000008586,ENSRNOG00000042426,ENSRNOG00000023238,ENSRNOG00000024112,ENSRNOG00000001770,ENSRNOG00000009538,ENSRNOG00000004601,ENSRNOG00000014597,ENSRNOG00000015162,ENSRNOG00000009565,ENSRNOG00000021463
GO:BP	cellular ketone metabolic process	GO:0042180	false	0.0237258	1.62478	123	390	15	9440	ENSRNOG00000017531,ENSRNOG00000055909,ENSRNOG00000024112,ENSRNOG00000006331,ENSRNOG00000034116,ENSRNOG00000002478,ENSRNOG00000014597,ENSRNOG00000015162,ENSRNOG00000009565,ENSRNOG00000021463,ENSRNOG00000003694,ENSRNOG00000007591,ENSRNOG00000020468,ENSRNOG00000019075,ENSRNOG00000011612
GO:BP	purine nucleoside bisphosphate metabolic process	GO:0034032	false	0.0237258	1.62478	60	390	10	9440	ENSRNOG00000014745,ENSRNOG00000034013,ENSRNOG00000016924,ENSRNOG00000061414,ENSRNOG00000046864,ENSRNOG00000016573,ENSRNOG00000015124,ENSRNOG00000019120,ENSRNOG00000025383,ENSRNOG00000009565
GO:BP	nucleoside bisphosphate metabolic process	GO:0033865	false	0.0237258	1.62478	60	390	10	9440	ENSRNOG00000014745,ENSRNOG00000034013,ENSRNOG00000016924,ENSRNOG00000061414,ENSRNOG00000046864,ENSRNOG00000016573,ENSRNOG00000015124,ENSRNOG00000019120,ENSRNOG00000025383,ENSRNOG00000009565
GO:BP	ribonucleoside bisphosphate metabolic process	GO:0033875	false	0.0237258	1.62478	60	390	10	9440	ENSRNOG00000014745,ENSRNOG00000034013,ENSRNOG00000016924,ENSRNOG00000061414,ENSRNOG00000046864,ENSRNOG00000016573,ENSRNOG00000015124,ENSRNOG00000019120,ENSRNOG00000025383,ENSRNOG00000009565
GO:BP	cell-cell adhesion via plasma-membrane adhesion molecules	GO:0098742	true	0.0237258	1.62478	83	390	12	9440	ENSRNOG00000013305,ENSRNOG00000054495,ENSRNOG00000001525,ENSRNOG00000001928,ENSRNOG00000029798,ENSRNOG00000016516,ENSRNOG00000031136,ENSRNOG00000060410,ENSRNOG00000005711,ENSRNOG00000047247,ENSRNOG00000029614,ENSRNOG00000013265
GO:BP	lipid biosynthetic process	GO:0008610	false	0.0237258	1.62478	354	390	30	9440	ENSRNOG00000034013,ENSRNOG00000016924,ENSRNOG00000007378,ENSRNOG00000010633,ENSRNOG00000023116,ENSRNOG00000003500,ENSRNOG00000055909,ENSRNOG00000021265,ENSRNOG00000017723,ENSRNOG00000011367,ENSRNOG00000016573,ENSRNOG00000023238,ENSRNOG00000024112,ENSRNOG00000006331,ENSRNOG00000020440,ENSRNOG00000034116,ENSRNOG00000015124,ENSRNOG00000019120,ENSRNOG00000016690,ENSRNOG00000002478,ENSRNOG00000048297,…
GO:BP	growth hormone receptor signaling pathway	GO:0060396	true	0.0240288	1.61927	8	390	4	9440	ENSRNOG00000015654,ENSRNOG00000018903,ENSRNOG00000008965,ENSRNOG00000019075
GO:BP	monocarboxylic acid biosynthetic process	GO:0072330	false	0.0240288	1.61927	97	390	13	9440	ENSRNOG00000034013,ENSRNOG00000016924,ENSRNOG00000007378,ENSRNOG00000055909,ENSRNOG00000006331,ENSRNOG00000020440,ENSRNOG00000002478,ENSRNOG00000048297,ENSRNOG00000009565,ENSRNOG00000003694,ENSRNOG00000007591,ENSRNOG00000002991,ENSRNOG00000020468
GO:BP	cellular response to growth hormone stimulus	GO:0071378	false	0.0240288	1.61927	8	390	4	9440	ENSRNOG00000015654,ENSRNOG00000018903,ENSRNOG00000008965,ENSRNOG00000019075
GO:BP	small molecule catabolic process	GO:0044282	false	0.0258715	1.58718	183	390	19	9440	ENSRNOG00000020624,ENSRNOG00000046864,ENSRNOG00000008755,ENSRNOG00000007378,ENSRNOG00000008474,ENSRNOG00000007069,ENSRNOG00000017531,ENSRNOG00000008586,ENSRNOG00000020883,ENSRNOG00000001770,ENSRNOG00000009538,ENSRNOG00000004601,ENSRNOG00000014597,ENSRNOG00000029993,ENSRNOG00000015162,ENSRNOG00000015911,ENSRNOG00000000281,ENSRNOG00000019996,ENSRNOG00000011612
GO:BP	regulation of fatty acid metabolic process	GO:0019217	false	0.0312424	1.50526	52	390	9	9440	ENSRNOG00000055909,ENSRNOG00000006331,ENSRNOG00000034116,ENSRNOG00000002478,ENSRNOG00000014597,ENSRNOG00000015162,ENSRNOG00000009565,ENSRNOG00000021463,ENSRNOG00000007591
GO:BP	fatty acid beta-oxidation	GO:0006635	false	0.0313606	1.50362	42	390	8	9440	ENSRNOG00000008755,ENSRNOG00000007378,ENSRNOG00000008474,ENSRNOG00000008586,ENSRNOG00000001770,ENSRNOG00000009538,ENSRNOG00000014597,ENSRNOG00000015162
GO:BP	regulation of intestinal lipid absorption	GO:1904729	false	0.0313606	1.50362	4	390	3	9440	ENSRNOG00000005250,ENSRNOG00000005420,ENSRNOG00000055909
GO:BP	regulation of intestinal cholesterol absorption	GO:0030300	true	0.0313606	1.50362	4	390	3	9440	ENSRNOG00000005250,ENSRNOG00000005420,ENSRNOG00000055909
GO:BP	negative regulation of macrophage derived foam cell differentiation	GO:0010745	true	0.0313606	1.50362	4	390	3	9440	ENSRNOG00000004912,ENSRNOG00000048449,ENSRNOG00000021463
GO:BP	response to growth hormone	GO:0060416	false	0.0345213	1.46191	9	390	4	9440	ENSRNOG00000015654,ENSRNOG00000018903,ENSRNOG00000008965,ENSRNOG00000019075
GO:BP	cellular catabolic process	GO:0044248	false	0.0346645	1.46012	835	390	55	9440	ENSRNOG00000017120,ENSRNOG00000020624,ENSRNOG00000046864,ENSRNOG00000008755,ENSRNOG00000007378,ENSRNOG00000008474,ENSRNOG00000005780,ENSRNOG00000007069,ENSRNOG00000017531,ENSRNOG00000008586,ENSRNOG00000003500,ENSRNOG00000055909,ENSRNOG00000016984,ENSRNOG00000008767,ENSRNOG00000007529,ENSRNOG00000008364,ENSRNOG00000057378,ENSRNOG00000018342,ENSRNOG00000016173,ENSRNOG00000004328,ENSRNOG00000009291,…
GO:BP	negative regulation of lipid transport	GO:0032369	false	0.037686	1.42382	16	390	5	9440	ENSRNOG00000005250,ENSRNOG00000005420,ENSRNOG00000003500,ENSRNOG00000004912,ENSRNOG00000048449
GO:BP	fatty acid catabolic process	GO:0009062	false	0.038499	1.41455	55	390	9	9440	ENSRNOG00000008755,ENSRNOG00000007378,ENSRNOG00000008474,ENSRNOG00000008586,ENSRNOG00000001770,ENSRNOG00000009538,ENSRNOG00000004601,ENSRNOG00000014597,ENSRNOG00000015162
GO:BP	lipid homeostasis	GO:0055088	true	0.038499	1.41455	79	390	11	9440	ENSRNOG00000005250,ENSRNOG00000005420,ENSRNOG00000034013,ENSRNOG00000003500,ENSRNOG00000055909,ENSRNOG00000016573,ENSRNOG00000015124,ENSRNOG00000015911,ENSRNOG00000012016,ENSRNOG00000004563,ENSRNOG00000037275
GO:BP	sulfur compound metabolic process	GO:0006790	false	0.0418952	1.37784	164	390	17	9440	ENSRNOG00000014745,ENSRNOG00000034013,ENSRNOG00000016924,ENSRNOG00000061414,ENSRNOG00000046864,ENSRNOG00000025930,ENSRNOG00000016573,ENSRNOG00000015124,ENSRNOG00000019120,ENSRNOG00000015858,ENSRNOG00000010658,ENSRNOG00000019014,ENSRNOG00000025383,ENSRNOG00000009565,ENSRNOG00000002839,ENSRNOG00000019075,ENSRNOG00000011269
GO:BP	steroid metabolic process	GO:0008202	false	0.0418952	1.37784	149	390	16	9440	ENSRNOG00000007378,ENSRNOG00000017531,ENSRNOG00000018662,ENSRNOG00000055909,ENSRNOG00000008364,ENSRNOG00000016173,ENSRNOG00000011367,ENSRNOG00000024112,ENSRNOG00000019358,ENSRNOG00000002478,ENSRNOG00000015911,ENSRNOG00000012016,ENSRNOG00000003694,ENSRNOG00000051819,ENSRNOG00000020468,ENSRNOG00000019075
GO:BP	monocarboxylic acid catabolic process	GO:0072329	false	0.0465189	1.33237	69	390	10	9440	ENSRNOG00000008755,ENSRNOG00000007378,ENSRNOG00000008474,ENSRNOG00000008586,ENSRNOG00000001770,ENSRNOG00000009538,ENSRNOG00000004601,ENSRNOG00000014597,ENSRNOG00000015162,ENSRNOG00000019996
GO:BP	negative regulation of lipid storage	GO:0010888	false	0.0465189	1.33237	10	390	4	9440	ENSRNOG00000004912,ENSRNOG00000048449,ENSRNOG00000026962,ENSRNOG00000021463
GO:BP	transport	GO:0006810	false	0.048352	1.31559	2092	390	114	9440	ENSRNOG00000058094,ENSRNOG00000046890,ENSRNOG00000059326,ENSRNOG00000046727,ENSRNOG00000005250,ENSRNOG00000005420,ENSRNOG00000010633,ENSRNOG00000004828,ENSRNOG00000004841,ENSRNOG00000010960,ENSRNOG00000003500,ENSRNOG00000055909,ENSRNOG00000001597,ENSRNOG00000030269,ENSRNOG00000013305,ENSRNOG00000008031,ENSRNOG00000060946,ENSRNOG00000057713,ENSRNOG00000013771,ENSRNOG00000029881,ENSRNOG00000002710,…
GO:CC	plasma membrane region	GO:0098590	true	0.00487117	2.31237	442	350	37	8861	ENSRNOG00000046727,ENSRNOG00000005250,ENSRNOG00000005420,ENSRNOG00000012424,ENSRNOG00000060946,ENSRNOG00000057713,ENSRNOG00000001143,ENSRNOG00000006384,ENSRNOG00000007744,ENSRNOG00000029986,ENSRNOG00000014597,ENSRNOG00000004912,ENSRNOG00000048449,ENSRNOG00000008051,ENSRNOG00000016023,ENSRNOG00000029798,ENSRNOG00000032871,ENSRNOG00000007894,ENSRNOG00000031136,ENSRNOG00000009653,ENSRNOG00000005711,…
GO:CC	microbody	GO:0042579	false	0.00563658	2.24898	76	350	12	8861	ENSRNOG00000046864,ENSRNOG00000008755,ENSRNOG00000007378,ENSRNOG00000008474,ENSRNOG00000018662,ENSRNOG00000008364,ENSRNOG00000001770,ENSRNOG00000004601,ENSRNOG00000016690,ENSRNOG00000015162,ENSRNOG00000022576,ENSRNOG00000015003
GO:CC	peroxisome	GO:0005777	true	0.00563658	2.24898	76	350	12	8861	ENSRNOG00000046864,ENSRNOG00000008755,ENSRNOG00000007378,ENSRNOG00000008474,ENSRNOG00000018662,ENSRNOG00000008364,ENSRNOG00000001770,ENSRNOG00000004601,ENSRNOG00000016690,ENSRNOG00000015162,ENSRNOG00000022576,ENSRNOG00000015003
GO:CC	plasma membrane	GO:0005886	false	0.0111013	1.95463	1820	350	101	8861	ENSRNOG00000047457,ENSRNOG00000046890,ENSRNOG00000046727,ENSRNOG00000005250,ENSRNOG00000005420,ENSRNOG00000017120,ENSRNOG00000004828,ENSRNOG00000012424,ENSRNOG00000007990,ENSRNOG00000018662,ENSRNOG00000010960,ENSRNOG00000008031,ENSRNOG00000060946,ENSRNOG00000057713,ENSRNOG00000001143,ENSRNOG00000013771,ENSRNOG00000029881,ENSRNOG00000002710,ENSRNOG00000006384,ENSRNOG00000023238,ENSRNOG00000024112,…
GO:CC	membrane	GO:0016020	false	0.0235651	1.62773	3424	350	167	8861	ENSRNOG00000047457,ENSRNOG00000046890,ENSRNOG00000059326,ENSRNOG00000046727,ENSRNOG00000005250,ENSRNOG00000005420,ENSRNOG00000017120,ENSRNOG00000011478,ENSRNOG00000008755,ENSRNOG00000004828,ENSRNOG00000012424,ENSRNOG00000007990,ENSRNOG00000023116,ENSRNOG00000004841,ENSRNOG00000018662,ENSRNOG00000010960,ENSRNOG00000000081,ENSRNOG00000060105,ENSRNOG00000001597,ENSRNOG00000016984,ENSRNOG00000006523,…
KEGG	PPAR signaling pathway	KEGG:03320	false	0.00106513	2.9726	64	251	13	5599	ENSRNOG00000008755,ENSRNOG00000007378,ENSRNOG00000008474,ENSRNOG00000010633,ENSRNOG00000003500,ENSRNOG00000001770,ENSRNOG00000020440,ENSRNOG00000034116,ENSRNOG00000019120,ENSRNOG00000006136,ENSRNOG00000007060,ENSRNOG00000021463,ENSRNOG00000009446
KEGG	Cytokine-cytokine receptor interaction	KEGG:04060	false	0.0469337	1.32852	149	251	17	5599	ENSRNOG00000011478,ENSRNOG00000004828,ENSRNOG00000009316,ENSRNOG00000013589,ENSRNOG00000028598,ENSRNOG00000051993,ENSRNOG00000057751,ENSRNOG00000015654,ENSRNOG00000015498,ENSRNOG00000004575,ENSRNOG00000014504,ENSRNOG00000001928,ENSRNOG00000016456,ENSRNOG00000007700,ENSRNOG00000007601,ENSRNOG00000013265,ENSRNOG00000008336
REAC	alpha-linolenic (omega3) and linoleic (omega6) acid metabolism	REAC:R-RNO-2046104	false	0.0104577	1.98056	6	189	4	4603	ENSRNOG00000008755,ENSRNOG00000010633,ENSRNOG00000006331,ENSRNOG00000020440
REAC	alpha-linolenic acid (ALA) metabolism	REAC:R-RNO-2046106	false	0.0104577	1.98056	6	189	4	4603	ENSRNOG00000008755,ENSRNOG00000010633,ENSRNOG00000006331,ENSRNOG00000020440
[truncated: 445 more columns]
