# Supplementary material for: Eplerenone, a mineralocorticoid receptor inhibitor, reduces cirrhosis associated changes of hepatocyte glucose and lipid metabolism
Source: Cell Commun Signal. 2024 Dec 20;22:614. doi: 10.1186/s12964-024-01991-2 (PMC11660827; doi:10.1186/s12964-024-01991-2)
Supplement: Supplementary file 4 — Supplementary Material 4 [file 12964_2024_1991_MOESM4_ESM.xlsx]

## Sheet: Tabelle1
			Supplementary File 1
			Eplerenone, a mineralocorticoid receptor inhibitor, REDUCES CIRRHOSIS ASSOCIATED CHANGES OF HEPATOCYTE GLUCOSE AND LIPID METABOLISM
			Mohammad Mohabbulla Mohib1, Sindy Rabe1, Alexander Nolze1, Michael Rooney2, Quratul Ain2, Alexander Zipprich2, Michael Gekle1, Barbara Schreier1
			1Julius-Bernstein-Institute of Physiology, Martin Luther University Halle-Wittenberg, Halle, Germany
			2 Department of Internal Medicine IV, Jena University Hospital, Friedrich-Schiller-University Jena, Jena, Germany
			Address of correspondence: PD Dr. med. vet. Barbara Schreier, Julius-Bernstein-Institut für Physiologie, Universität Halle-Wittenberg, Magdeburger Strasse 6, 06112 Halle (Saale), Germany, Tel.: ++493455571886; Fax: ++493455574019; E-mail: barbara.schreier@medizin.uni-halle.de

## Sheet: DE Genes
gene	geneID	bioType	Mean con_con	CI	Mean con_ccl4	CI	Mean epl_ccl4	CI	log2FC CCL4 vs con	CCL4-con DE=1	CCL4-CCL4Epl DE=1	con-CCL4Epl DE=1
A1cf	ENSRNOG00000033195	protein_coding	21.6675	4.6659	3.215	1.31379	13.77	7.18184	-2.237	1	1	0
AABR07007032.1	ENSRNOG00000046333	protein_coding	4.675	0.875714	11.9475	1.81322	6.9225	1.5445	1.188	1	1	0
AABR07008608.1	ENSRNOG00000055439	protein_coding	4.3375	0.866228	1.9425	0.79416	4.0725	0.799942	-1.052	1	1	0
AABR07012635.1	ENSRNOG00000053190	protein_coding	8.0425	6.09988	0.37	0.149908	3.1825	1.93083	-2.582	1	1	0
AABR07026112.1	ENSRNOG00000023473	protein_coding	1.265	0.3589	5.3825	1.04218	2.13	0.536251	1.877	1	1	0
AABR07026997.1	ENSRNOG00000011955	protein_coding	164.102	41.3048	492.947	177.762	183.91	37.3184	1.464	1	1	0
AABR07030162.1	ENSRNOG00000031560	protein_coding	14.3025	4.1534	29.125	10.1983	12.5475	2.51403	1.013	1	1	0
AABR07030544.1	ENSRNOG00000029597	protein_coding	4.21	0.439956	0.7675	0.377984	3.45	0.662117	-2.092	1	1	0
AABR07030861.1	ENSRNOG00000053469	protein_coding	4.3275	0.436635	10.2075	3.0494	5.69	0.949306	1.086	1	1	0
AABR07032097.1	ENSRNOG00000019744	protein_coding	25.185	4.45481	8.9875	1.73586	21.26	5.35522	-1.042	1	1	0
AABR07032520.1	ENSRNOG00000024426	protein_coding	34.155	2.99173	9.6975	3.39177	26.03	10.0606	-1.499	1	1	0
AABR07034639.1	ENSRNOG00000031273	protein_coding	2.295	0.188057	5.1875	1.29336	2.205	0.464853	1.007	1	1	0
AABR07034739.1	ENSRNOG00000050000	protein_coding	4.78	1.44182	29.6675	16.3993	6.2575	1.2849	2.35	1	1	0
AABR07035539.1	ENSRNOG00000039249	protein_coding	2.07	0.667504	8.24	2.36465	3.3675	0.752518	1.786	1	1	0
AABR07039648.1	ENSRNOG00000002789	protein_coding	9.0325	2.36263	20.63	7.17628	9.3375	0.667266	1.155	1	1	0
AABR07046778.1	ENSRNOG00000058589	protein_coding	75.8975	9.29851	14.3975	8.6643	59.29	30.1733	-1.384	1	1	0
AABR07060872.1	ENSRNOG00000049829	protein_coding	57.7225	34.6177	305.392	79.5945	71.615	30.8234	2.11	1	1	0
AABR07064415.1	ENSRNOG00000038832	protein_coding	8.925	4.24431	2.255	2.23819	10.2975	4.35866	-1.654	1	1	0
AABR07069878.1	ENSRNOG00000047843	protein_coding	2582.37	379.201	421.41	221.244	1790.88	522.542	-1.758	1	1	0
AABR07071765.1	ENSRNOG00000047457	protein_coding	3.0825	1.30807	0.4525	0.230907	2.7625	1.20878	-2.648	1	1	0
Abca7	ENSRNOG00000012939	protein_coding	4.0075	1.00376	8.905	2.28529	4.395	0.128796	1.065	1	1	0
Abcc2	ENSRNOG00000046727	protein_coding	269.455	23.9236	84.8875	31.1737	256.968	135.683	-1.587	1	1	0
Abcg5	ENSRNOG00000005250	protein_coding	15.115	9.99241	2.045	1.58188	6.415	2.68017	-3.115	1	1	0
Abhd2	ENSRNOG00000017120	protein_coding	65.0725	25.9863	18.1425	3.59629	48.9925	11.5838	-1.624	1	1	0
Abracl	ENSRNOG00000051450	protein_coding	13.665	2.34083	35.53	6.29503	16.6325	2.88215	1.235	1	1	0
AC117925.2	ENSRNOG00000053486	protein_coding	2.3275	0.606615	4.9625	0.675704	2.7	0.514691	1.001	1	1	0
AC120310.1	ENSRNOG00000055942	protein_coding	2.4	0.435569	5.845	2.51667	2	0.487284	1.095	1	1	0
AC120727.1	ENSRNOG00000051858	protein_coding	2.3125	0.922261	5.4925	1.52436	3.075	0.450856	1.119	1	1	0
AC130232.2	ENSRNOG00000060701	protein_coding	3.465	0.260157	1.0975	0.303745	3.075	0.506394	-1.212	1	1	0
Ackr4	ENSRNOG00000011478	protein_coding	8.66	1.3256	3.625	1.72878	8.66	1.06803	-1.132	1	1	0
Acly	ENSRNOG00000016924	protein_coding	248.09	112.621	104.63	26.3055	280.02	96.7127	-1.09	1	1	0
Acot12	ENSRNOG00000061414	protein_coding	160.722	10.0914	59.3675	8.59056	140.907	36.3116	-1.228	1	1	0
Acox1	ENSRNOG00000008755	protein_coding	521.22	35.273	221.432	18.4908	498.297	126.207	-1.049	1	1	0
Acox2	ENSRNOG00000007378	protein_coding	579.023	68.367	237.38	46.8407	445.892	95.8395	-1.256	1	1	0
Acox3	ENSRNOG00000008474	protein_coding	136.403	43.3559	35.975	17.6418	136.08	40.5323	-1.443	1	1	0
Acta2	ENSRNOG00000058039	protein_coding	2.635	0.775874	23.0625	6.22586	5.965	2.84342	2.838	1	1	0
Acvrl1	ENSRNOG00000028713	protein_coding	5.1975	0.811682	11.9925	0.881231	6.1325	1.60853	1.039	1	1	0
Adam8	ENSRNOG00000017897	protein_coding	0.6825	0.199803	5.77	2.84508	1.57	0.702754	2.908	1	1	0
Adamts13	ENSRNOG00000005780	protein_coding	26.3925	2.75584	9.07	2.65867	19.185	6.76523	-1.368	1	1	0
Adap1	ENSRNOG00000054033	protein_coding	0.74	0.348066	4.9175	1.42481	1.4975	0.691092	2.502	1	1	0
Adap2	ENSRNOG00000037148	protein_coding	11.6625	2.78791	3.4525	1.35416	8.795	3.59923	-1.286	1	1	0
Adipor2	ENSRNOG00000007990	protein_coding	40.855	19.465	13.3825	7.59609	40.72	10.3224	-1.44	1	1	0
Adm	ENSRNOG00000027030	protein_coding	1	0.202859	3.705	1.2916	1.5425	0.664396	1.654	1	1	0
Afdn	ENSRNOG00000023753	protein_coding	15.335	2.99449	6.235	5.94109	18.02	4.98869	-1.093	1	1	0
Aff1	ENSRNOG00000002232	protein_coding	6.0675	0.688027	1.81	0.935434	7.325	2.61504	-1.499	1	1	0
Agmo	ENSRNOG00000023116	protein_coding	243.038	20.5892	80.495	7.71088	182.412	41.3311	-1.148	1	1	0
Agpat4	ENSRNOG00000017731	protein_coding	1.9725	0.503446	4.9625	1.17179	2.7325	0.823729	1.086	1	1	0
Akr1b1	ENSRNOG00000009513	protein_coding	5.8675	2.13004	20.915	4.531	9.945	2.7534	1.584	1	1	0
Akr1b8	ENSRNOG00000009734	protein_coding	2.8075	0.945222	8.045	4.18457	2.365	0.875904	1.242	1	1	0
Akr1c14	ENSRNOG00000017672	protein_coding	1130.43	82.7538	536.275	14.778	886.835	174.088	-1.019	1	1	0
Akr1c19	ENSRNOG00000038319	protein_coding	14.6175	3.98128	30.8925	4.43511	18.3525	3.4091	1.113	1	1	0
Akt2	ENSRNOG00000018677	protein_coding	51.1425	9.89676	23.94	6.27501	46.4225	7.43637	-1.001	1	1	0
Aldh1b1	ENSRNOG00000011497	protein_coding	21.205	6.27148	72.1325	29.7025	29.23	5.04043	1.512	1	1	0
Aldh1l2	ENSRNOG00000008586	protein_coding	74.3825	28.451	19.065	3.1633	58.4975	10.606	-1.498	1	1	0
Aldh6a1	ENSRNOG00000011419	protein_coding	609.888	18.7932	261.555	71.3232	469.47	129.141	-1.015	1	1	0
Amacr	ENSRNOG00000018662	protein_coding	525.04	68.3218	131.995	48.3234	475.517	268.512	-1.701	1	1	0
Amigo2	ENSRNOG00000007032	protein_coding	7.44	2.18271	3.405	0.617253	6.615	1.968	-1.079	1	1	0
Angptl4	ENSRNOG00000007545	protein_coding	96.005	26.4237	17.59	11.0662	103.795	43.9252	-1.134	1	1	0
Ankh	ENSRNOG00000010960	protein_coding	66.745	18.0341	22.595	9.55501	63.845	19.3871	-1.218	1	1	0
Antxr2	ENSRNOG00000000081	protein_coding	11.5225	3.14763	2.5775	2.25443	11.66	4.60722	-1.724	1	1	0
Apbb1	ENSRNOG00000018020	protein_coding	1.9725	0.534354	6.2325	1.1813	2.92	0.573256	1.435	1	1	0
Aplnr	ENSRNOG00000009227	protein_coding	0.105	0.0621729	7.8375	1.52477	1.855	2.03604	5.803	1	1	0
Apmap	ENSRNOG00000006795	protein_coding	118.272	16.7159	55.8175	13.0399	93.1025	17.7489	-1.033	1	1	0
Apoa2	ENSRNOG00000003500	protein_coding	1452.28	470.971	219.55	144.425	977.227	210.445	-1.691	1	1	0
Arhgap11a	ENSRNOG00000008115	protein_coding	1.185	0.422274	5.325	1.21444	2.305	0.768991	2.133	1	1	0
Arhgap42	ENSRNOG00000026821	protein_coding	13.9	2.06066	4.33	2.17866	9.915	3.0498	-1.294	1	1	0
Arhgap5	ENSRNOG00000004696	protein_coding	9.2825	1.18246	3.1575	2.65493	11.175	4.01248	-1.027	1	1	0
Arhgef12	ENSRNOG00000008924	protein_coding	32.0625	4.08893	12.8175	4.48957	32.2175	10.3449	-1.154	1	1	0
Arhgef25	ENSRNOG00000005034	protein_coding	2.3525	0.394275	6.045	1.34541	2.52	0.45824	1.156	1	1	0
Arhgef26	ENSRNOG00000014549	protein_coding	20.7975	4.46241	8.7975	4.67479	27.43	9.93311	-1	1	1	0
Arnt	ENSRNOG00000031174	protein_coding	12.8025	2.91073	4.0975	2.46337	13.73	6.5823	-1.401	1	1	0
Arpc1b	ENSRNOG00000000991	protein_coding	44.6225	3.8621	116.688	28.6975	61.01	14.4805	1.225	1	1	0
Arrdc1	ENSRNOG00000007622	protein_coding	14.1425	2.76753	34.295	6.61407	21.2575	6.12073	1.104	1	1	0
Asap3	ENSRNOG00000049714	protein_coding	16.4375	2.63565	5.825	0.395438	12.5725	2.76672	-1.287	1	1	0
Asb2	ENSRNOG00000051619	protein_coding	1.6625	0.582713	5.2075	0.98322	2.9775	0.925392	1.648	1	1	0
Atf2	ENSRNOG00000001597	protein_coding	5.53	1.63432	2.39	0.991938	5.075	1.29183	-1.07	1	1	0
Atg13	ENSRNOG00000016984	protein_coding	28.26	7.66194	8.2275	5.63859	22.8625	6.75551	-1.535	1	1	0
Atg4c	ENSRNOG00000008767	protein_coding	8.5525	2.4067	3.78	2.32501	7.64	0.499891	-1.143	1	1	0
Atl2	ENSRNOG00000006523	protein_coding	128.647	14.6388	43.4725	8.63437	110.547	27.3543	-1.291	1	1	0
Atp2b4	ENSRNOG00000003031	protein_coding	1.9	0.280453	4.6925	2.35232	1.6825	0.256827	1.168	1	1	0
Atp2c1	ENSRNOG00000013305	protein_coding	34.3675	7.96497	12.54	5.59253	27.9	7.23704	-1.287	1	1	0
Atp5if1	ENSRNOG00000013300	protein_coding	23.785	6.31474	60.9025	14.5838	32.7475	7.36913	1.197	1	1	0
Atrn	ENSRNOG00000021240	protein_coding	246.05	62.7761	73.1475	17.7976	165.347	33.7064	-1.404	1	1	0
Aurkb	ENSRNOG00000005659	protein_coding	0.305	0.10243	3.9375	0.516441	1.26	0.936285	3.513	1	1	0
Bak1	ENSRNOG00000000485	protein_coding	5.5575	1.59358	13.5825	3.04415	8.1425	2.25456	1.22	1	1	0
Basp1	ENSRNOG00000046313	protein_coding	0.945	0.226087	4.535	1.69566	1.17	0.258967	2.084	1	1	0
Baz2a	ENSRNOG00000053881	protein_coding	16.1075	2.12811	4.45	3.3834	13.96	4.87534	-1.239	1	1	0
Bicdl1	ENSRNOG00000056955	protein_coding	2.895	0.716477	7.4325	1.60098	3.47	0.924618	1.209	1	1	0
Bmf	ENSRNOG00000007529	protein_coding	28.4675	5.67292	9.2575	3.9049	23.015	8.24495	-1.604	1	1	0
Bmt2	ENSRNOG00000007224	protein_coding	3.0975	0.691126	0.6075	0.526022	3.145	1.39853	-2.013	1	1	0
Btbd11	ENSRNOG00000005758	protein_coding	3.0575	1.0408	0.22	0.152292	2.78	1.47887	-2.228	1	1	0
Btg3	ENSRNOG00000001555	protein_coding	1.585	0.290916	7.365	1.88678	3.445	1.63765	2.079	1	1	0
C1qtnf5	ENSRNOG00000007613	protein_coding	2.925	0.778716	17.495	5.64224	4.8975	1.41954	2.346	1	1	0
C5ar1	ENSRNOG00000047800	protein_coding	2.515	0.493968	7.6975	1.02093	3.6175	0.68245	1.375	1	1	0
Cables2	ENSRNOG00000051420	protein_coding	11.4425	2.99894	4.33	2.05618	10.6275	2.65902	-1.074	1	1	0
Cacna1g	ENSRNOG00000060528	protein_coding	1.105	0.318645	3.1275	0.830397	1.085	0.228695	1.308	1	1	0
Cacna2d4	ENSRNOG00000008031	protein_coding	6.735	1.53035	2.525	0.886125	7.3825	1.87622	-1.28	1	1	0
Cacnb3	ENSRNOG00000054274	protein_coding	1.2	0.533303	4.7025	0.187658	2.0075	0.404094	1.791	1	1	0
Camk2n1	ENSRNOG00000016322	protein_coding	7.315	1.39524	2.8525	0.556798	5.725	0.767759	-1.307	1	1	0
Card9	ENSRNOG00000051470	protein_coding	2.45	0.623002	5.5925	1.3996	3.0225	0.974088	1.06	1	1	0
Casp4	ENSRNOG00000033697	protein_coding	7.55	0.977455	17.3775	1.32612	9.6125	1.92445	1.211	1	1	0
Cbln3	ENSRNOG00000020503	protein_coding	27.01	6.49418	4.805	1.27717	20.855	7.82167	-1.785	1	1	0
Cbx1	ENSRNOG00000008689	protein_coding	18.03	4.20911	8.0675	4.11422	15.21	1.44469	-1.015	1	1	0
Ccdc126	ENSRNOG00000009322	protein_coding	12.7175	1.61441	4.0825	0.71818	9.5	2.86157	-1.405	1	1	0
Ccdc88b	ENSRNOG00000024931	protein_coding	3.825	0.785653	11.82	1.8726	6.585	2.10166	1.514	1	1	0
Ccna2	ENSRNOG00000015423	protein_coding	0.435	0.209783	3.4625	0.52789	1.07	0.521512	2.856	1	1	0
Ccnb1	ENSRNOG00000058539	protein_coding	0.8425	0.470564	6.79	2.46491	2.435	1.63667	2.852	1	1	0
Cd163	ENSRNOG00000010253	protein_coding	23.4175	3.87593	9.2725	3.95206	22.7525	3.946	-1.219	1	1	0
Cd300c2	ENSRNOG00000046216	protein_coding	2.4625	0.942118	6.745	2.30309	2.7525	0.612208	1.273	1	1	0
Cd40	ENSRNOG00000018488	protein_coding	1.24	0.309122	3.76	1.03943	1.6175	0.385506	1.346	1	1	0
Cd99	ENSRNOG00000050735	protein_coding	78.9225	18.2603	268.178	136.571	93.41	27.8911	1.534	1	1	0
Cdca3	ENSRNOG00000015529	protein_coding	0.52	0.13807	7.8625	2.59923	2.64	2.57575	3.747	1	1	0
Cdk1	ENSRNOG00000000632	protein_coding	0.9275	0.511489	8.8925	2.51912	2.09	1.58309	3.141	1	1	0
Cdo1	ENSRNOG00000000158	protein_coding	1393.26	58.5817	530.185	111.889	1162.88	257.537	-1.167	1	1	0
Cdon	ENSRNOG00000011789	protein_coding	9.75	1.4783	3.8625	1.68744	10.9225	2.72571	-1.075	1	1	0
Cds2	ENSRNOG00000021265	protein_coding	4.745	1.05131	2	1.1398	4.775	0.940888	-1.231	1	1	0
Cebpd	ENSRNOG00000050869	protein_coding	6.1625	1.14885	17.915	5.08637	8.8825	1.90918	1.346	1	1	0
Cecr2	ENSRNOG00000011566	protein_coding	4.3175	0.785893	1.2375	0.771339	3.435	0.856677	-1.642	1	1	0
Cenpn	ENSRNOG00000011296	protein_coding	1.6725	0.177262	3.7525	1.15481	2.055	0.473753	1.082	1	1	0
Cep170	ENSRNOG00000004127	protein_coding	22.375	2.07683	5.165	2.40508	15.7	4.60265	-1.521	1	1	0
Ces1d	ENSRNOG00000015519	protein_coding	894.805	217.536	176.193	85.5239	716.162	186.079	-1.36	1	1	0
Cfap157	ENSRNOG00000039315	protein_coding	1.065	0.230816	3.3125	0.967862	1.7475	0.565665	1.62	1	1	0
Cfhr2	ENSRNOG00000021575	protein_coding	152.567	12.5582	60.1625	15.3925	128.405	37.579	-1.137	1	1	0
Chaf1a	ENSRNOG00000046479	protein_coding	1.6425	0.30775	5.575	1.68257	2.395	0.679722	1.611	1	1	0
Chd1	ENSRNOG00000014434	protein_coding	10.11	1.96631	4.07	2.6402	12.7375	5.01796	-1.139	1	1	0
Chd3	ENSRNOG00000009722	protein_coding	44.4925	2.43111	20.415	4.01657	36.44	8.31939	-1.008	1	1	0
Chst12	ENSRNOG00000001252	protein_coding	1.0175	0.46035	6.2025	2.05735	2.24	0.808847	2.363	1	1	0
Chst13	ENSRNOG00000025930	protein_coding	7.9325	3.15888	2.7825	0.808006	6.495	0.993904	-1.21	1	1	0
Chtf18	ENSRNOG00000019174	protein_coding	1.065	0.398824	3.5225	1.33805	1.5875	0.511606	1.467	1	1	0
Chuk	ENSRNOG00000022485	protein_coding	53.645	6.70974	19.1925	9.13089	44.4025	11.3986	-1.131	1	1	0
Cited4	ENSRNOG00000046607	protein_coding	1.1775	0.586205	4.7175	1.37053	2.2175	0.86285	1.856	1	1	0
Ckap2	ENSRNOG00000024650	protein_coding	0.65	0.23263	3.5075	1.09224	1.2125	0.900461	2.44	1	1	0
Clca2	ENSRNOG00000013771	protein_coding	12.06	3.49255	2.3725	1.62438	11.5075	6.91418	-2.638	1	1	0
Clec3b	ENSRNOG00000004540	protein_coding	0.9175	0.348299	7.0425	1.32757	2.2975	1.45485	2.637	1	1	0
Clec4m	ENSRNOG00000029881	protein_coding	3.325	0.416608	0.6275	0.524971	2.775	1.58652	-2.04	1	1	0
Clic5	ENSRNOG00000047218	protein_coding	0.405	0.258955	3.255	0.716276	1.14	0.594114	2.735	1	1	0
Clip2	ENSRNOG00000021611	protein_coding	2.885	0.422729	7.5675	0.645985	4.025	1.59273	1.254	1	1	0
Clstn1	ENSRNOG00000016398	protein_coding	7.1825	1.59049	19.9025	2.06085	10.42	1.7751	1.286	1	1	0
Cmtm6	ENSRNOG00000010951	protein_coding	135.11	27.7726	53.535	13.6011	96.705	25.8346	-1.015	1	1	0
Cnst	ENSRNOG00000002710	protein_coding	5.42	1.60521	1.9675	0.392261	4.6225	1.36736	-1.174	1	1	0
Cox6b2	ENSRNOG00000038616	protein_coding	0.45	0.141165	3.3575	1.32988	0.905	0.573831	2.681	1	1	0
Cpeb4	ENSRNOG00000033169	protein_coding	9.97	2.03122	0.9225	0.734182	8.4975	4.45944	-2.661	1	1	0
Cpxm1	ENSRNOG00000021220	protein_coding	0.75	0.455823	3.5275	0.239282	0.855	0.170592	2.017	1	1	0
Creb3l2	ENSRNOG00000012826	protein_coding	9.9825	3.16117	3.6375	1.05008	7.1	2.10946	-1.122	1	1	0
Crip1	ENSRNOG00000027990	protein_coding	6.6875	1.25899	36.91	11.7111	12.91	5.12472	2.317	1	1	0
Crp	ENSRNOG00000000053	protein_coding	4107.09	984.533	727.538	542.606	3424.51	1430.63	-1.864	1	1	0
Csnk2a1	ENSRNOG00000005276	protein_coding	15.3625	3.20628	5.91	4.25774	15.0325	4.78838	-1.1	1	1	0
Cst7	ENSRNOG00000006767	protein_coding	0.355	0.293381	3.465	0.8567	0.715	0.194317	2.974	1	1	0
Ctdsp2	ENSRNOG00000047598	protein_coding	11.125	1.67835	4.8425	3.72553	13.29	3.46584	-1.168	1	1	0
Ctif	ENSRNOG00000018342	protein_coding	49.3675	9.37967	18.1075	4.04459	49.12	23.3401	-1.4	1	1	0
Cxcl10	ENSRNOG00000022256	protein_coding	2.33	0.703372	9.255	2.44836	3.03	2.02669	1.75	1	1	0
Cyba	ENSRNOG00000013014	protein_coding	11.085	3.35148	53.355	19.627	18.895	7.42257	2.072	1	1	0
Cyp1a2	ENSRNOG00000016173	protein_coding	641.342	241.559	103.695	71.8163	625.635	448.473	-2.424	1	1	0
Cyp2c11	ENSRNOG00000052810	protein_coding	1812.02	269.397	10.5	10.8203	1077.48	608.848	-2.885	1	1	0
Cyp2c12	ENSRNOG00000047945	protein_coding	37.69	4.43836	295.52	138.457	51.4875	19.3888	2.725	1	1	0
Cyp2c13	ENSRNOG00000049464	protein_coding	2834.27	169.586	928.443	321.542	2676.29	436.926	-1.067	1	1	0
Cyp2j10	ENSRNOG00000042224	protein_coding	128.157	9.53329	56.145	9.03039	120.577	18.5364	-1.029	1	1	0
Cyp3a18	ENSRNOG00000000969	protein_coding	758.05	150.98	148.175	70.6851	595.212	231.895	-1.756	1	1	0
Cyp3a23.3a1	ENSRNOG00000032560	protein_coding	3362.16	870.013	868.308	245.095	2325.14	727.03	-1.262	1	1	0
Cyp4v3	ENSRNOG00000042426	protein_coding	233.077	46.6785	104.055	26.753	175.067	40.1533	-1.111	1	1	0
Dapp1	ENSRNOG00000010575	protein_coding	3.9	1.67125	8.815	0.474331	4.5925	0.921162	1.12	1	1	0
Dbndd2	ENSRNOG00000014571	protein_coding	5.7825	0.629762	14.1675	3.17319	8.1625	1.866	1.102	1	1	0
Ddx58	ENSRNOG00000006384	protein_coding	9.8775	4.16305	2.895	1.22514	7.05	2.51619	-1.384	1	1	0
Deptor	ENSRNOG00000004328	protein_coding	3.1725	1.01759	1.4425	0.34316	3.825	1.56254	-1.231	1	1	0
Dgat2	ENSRNOG00000016573	protein_coding	465.658	53.2817	196.197	5.48203	383.265	47.179	-1.062	1	1	0
Dgkd	ENSRNOG00000023238	protein_coding	39.955	6.97594	10.77	6.61209	33.0525	9.19871	-1.867	1	1	0
Dgkq	ENSRNOG00000024112	protein_coding	118.703	22.8918	41.565	9.80205	82.285	15.881	-1.126	1	1	0
Dhx33	ENSRNOG00000007054	protein_coding	4.1225	1.2915	0.7425	0.800423	4.045	2.29773	-1.861	1	1	0
Dipk1b	ENSRNOG00000004532	protein_coding	1.475	0.453897	4.5325	0.559422	2.24	0.879555	1.458	1	1	0
Dnhd1	ENSRNOG00000051291	protein_coding	12.785	2.84271	4.015	0.659015	8.0025	2.25994	-1.108	1	1	0
Dok1	ENSRNOG00000007412	protein_coding	1.6	0.640784	3.8125	0.557659	2.44	0.73346	1.016	1	1	0
Dok3	ENSRNOG00000013564	protein_coding	1.665	0.800427	7.015	2.75459	2.8175	1.1313	1.918	1	1	0
Duox1	ENSRNOG00000033348	protein_coding	0.39	0.280025	4.4825	1.75643	1.035	0.700887	3.23	1	1	0
Duoxa1	ENSRNOG00000018005	protein_coding	1.015	0.5513	11.675	4.506	1.69	0.920255	3.208	1	1	0
Dzip1l	ENSRNOG00000014746	protein_coding	0.6425	0.333509	5.43	1.14177	1.74	0.904015	2.791	1	1	0
Edem1	ENSRNOG00000055365	protein_coding	94.8875	39.1924	36.985	13.4943	156.88	49.0555	-1.018	1	1	0
Edem3	ENSRNOG00000028358	protein_coding	5.375	2.45255	0.9225	1.0281	5.955	3.22564	-1.588	1	1	0
Edn1	ENSRNOG00000014361	protein_coding	0.3525	0.268502	8.7125	3.06118	1.2625	0.695045	4.302	1	1	0
Eef1akmt1	ENSRNOG00000009849	protein_coding	4.8825	1.37743	10.2	1.06998	6.32	0.794334	1.036	1	1	0
Egf	ENSRNOG00000053979	protein_coding	19.1875	3.65585	3.565	1.579	12.42	4.65266	-2.186	1	1	0
Ehd3	ENSRNOG00000007744	protein_coding	37.505	8.39069	14.3025	2.4122	41.5425	4.32471	-1.312	1	1	0
Ehhadh	ENSRNOG00000001770	protein_coding	208.058	10.6579	73.3025	14.8542	186.523	30.0243	-1.188	1	1	0
Eif4e3	ENSRNOG00000010301	protein_coding	1.845	0.183534	5.47	1.69204	2.12	0.312197	1.328	1	1	0
Elovl5	ENSRNOG00000006331	protein_coding	104.517	28.3659	9.8725	6.07794	57.795	27.6735	-2.492	1	1	0
Eml5	ENSRNOG00000004207	protein_coding	9.0175	2.60523	1.505	0.975697	8.3375	4.52918	-1.61	1	1	0
Epb41	ENSRNOG00000010037	protein_coding	12.66	2.94826	4.21	2.27456	13.915	4.13849	-1.168	1	1	0
Epg5	ENSRNOG00000052894	protein_coding	6.475	1.20088	1.9925	1.34346	6.82	2.62793	-1.344	1	1	0
Ergic1	ENSRNOG00000003508	protein_coding	112.295	21.7777	47.2575	7.5072	82.3875	11.1123	-1.009	1	1	0
Esr1	ENSRNOG00000019358	protein_coding	23.2675	11.4943	2.93	1.36873	12.415	3.73429	-1.878	1	1	0
Exoc3l4	ENSRNOG00000010111	protein_coding	1.78	0.497238	6.875	0.760781	2.825	0.922118	1.792	1	1	0
Extl1	ENSRNOG00000016776	protein_coding	28.5525	4.22116	7.3325	3.38224	28.9775	10.1765	-1.29	1	1	0
F13b	ENSRNOG00000012613	protein_coding	223.257	15.6354	92.285	34.3093	175.82	36.8366	-1.041	1	1	0
F2r	ENSRNOG00000048043	protein_coding	2.49	0.70385	7.37	2.68582	3.69	0.641836	1.373	1	1	0
Faahl	ENSRNOG00000011019	protein_coding	114.32	31.6531	43.54	7.1103	92.5925	26.3615	-1.11	1	1	0
Faap20	ENSRNOG00000036876	protein_coding	4.3225	0.986	11.7975	3.91564	4.6425	1.20586	1.231	1	1	0
Fabp2	ENSRNOG00000024947	protein_coding	1.5725	1.23348	8.405	1.61894	2.39	0.796821	2.214	1	1	0
Fabp7	ENSRNOG00000000814	protein_coding	93.95	33.4693	15.445	6.73175	47.3825	18.1779	-1.557	1	1	0
Fam110d	ENSRNOG00000016491	protein_coding	1.0825	0.31278	3.7275	0.653523	1.805	0.888154	1.601	1	1	0
Fam160b1	ENSRNOG00000017225	protein_coding	4.4675	1.48499	1.0025	0.837279	4.6675	2.26496	-1.32	1	1	0
Fam171a2	ENSRNOG00000021041	protein_coding	2.0775	0.475436	6.0475	0.769126	3.695	1.57237	1.345	1	1	0
Fam210b	ENSRNOG00000004466	protein_coding	50.22	11.4435	11.8675	3.56479	42.445	14.0164	-1.224	1	1	0
Fas	ENSRNOG00000019142	protein_coding	6.7025	1.94127	15.44	3.78883	7.97	0.533311	1.06	1	1	0
Fau	ENSRNOG00000046393	protein_coding	7.055	1.98622	17.8825	6.7021	6.885	0.962635	1.19	1	1	0
Fbln2	ENSRNOG00000007338	protein_coding	1.4925	0.492892	4.94	2.29273	1.575	0.370069	1.447	1	1	0
Fbxl20	ENSRNOG00000005081	protein_coding	11.695	1.386	4.7425	0.793494	11.0325	2.12643	-1.195	1	1	0
Fcgr1a	ENSRNOG00000021199	protein_coding	4.7175	1.19821	11.5475	1.17423	7.6875	2.67723	1.16	1	1	0
Fchsd1	ENSRNOG00000039415	protein_coding	2.85	0.848265	6.7125	0.733233	4.0325	1.4933	1.073	1	1	0
Fgd4	ENSRNOG00000059491	protein_coding	4.31	1.11757	1.7475	0.735423	4.065	1.41626	-1.136	1	1	0
Fgf11	ENSRNOG00000014882	protein_coding	3.61	0.483033	0.73	0.337276	2.585	1.22815	-1.779	1	1	0
Fmo1	ENSRNOG00000034191	protein_coding	129.942	53.8955	22.6925	17.1323	170.73	63.4936	-1.537	1	1	0
Fndc3b	ENSRNOG00000024089	protein_coding	8.465	4.57825	1.9775	1.34219	7.77	3.45641	-1.695	1	1	0
Fnip2	ENSRNOG00000027833	protein_coding	6.46	2.34098	1.095	1.13031	9.755	5.54537	-2.286	1	1	0
Foxa1	ENSRNOG00000009284	protein_coding	22.3575	8.08041	3.425	2.14332	11.095	3.48435	-1.68	1	1	0
Foxm1	ENSRNOG00000005936	protein_coding	2.0025	0.524651	4.33	0.632183	2.02	1.03356	1.096	1	1	0
Foxn3	ENSRNOG00000004709	protein_coding	6.3225	1.28772	2.1925	0.770747	5.9425	2.00955	-1.004	1	1	0
Fzd7	ENSRNOG00000016119	protein_coding	3.155	1.27506	0.7075	0.541495	2.3175	1.03887	-1.354	1	1	0
Fzd8	ENSRNOG00000061031	protein_coding	43.75	5.98785	16.12	5.9482	37.5775	10.2011	-1.18	1	1	0
Gde1	ENSRNOG00000050445	protein_coding	42.745	5.6739	16.505	2.77678	40.0775	12.8545	-1.155	1	1	0
Gdf2	ENSRNOG00000057751	protein_coding	26.14	5.05287	6.6725	2.59702	24.1075	5.50492	-1.633	1	1	0
Gemin6	ENSRNOG00000027332	protein_coding	16.735	5.30581	2.9225	0.50316	13.5575	2.39329	-2.42	1	1	0
Gipc2	ENSRNOG00000042152	protein_coding	0.1475	0.144589	3.37	1.66717	0.4275	0.237749	4.214	1	1	0
Gk	ENSRNOG00000034116	protein_coding	372.808	49.7229	104.29	28.4565	257.537	75.6406	-1.235	1	1	0
Gmfg	ENSRNOG00000019838	protein_coding	11.4975	2.28168	26.0025	7.10878	14.5825	4.10331	1.02	1	1	0
Gmnn	ENSRNOG00000018782	protein_coding	1.1725	0.42696	4.5825	1.16032	1.5675	0.506056	2.042	1	1	0
Gng11	ENSRNOG00000047914	protein_coding	10.62	0.320635	34.9575	13.436	12.285	3.59476	1.479	1	1	0
Gng2	ENSRNOG00000048980	protein_coding	2.24	1.26418	6.2725	0.926779	3.9325	1.0091	1.335	1	1	0
Gpc3	ENSRNOG00000060179	protein_coding	1.75	0.381627	9.795	0.348721	2.2125	0.560017	2.206	1	1	0
Gramd1c	ENSRNOG00000053406	protein_coding	59.4375	11.7869	18.2	2.88016	46.0225	10.0813	-1.204	1	1	0
Grap	ENSRNOG00000002599	protein_coding	1.7275	0.0734578	6.9675	1.12899	2.855	1.48653	1.763	1	1	0
Gsn	ENSRNOG00000018991	protein_coding	10.41	2.0713	31.6475	10.3025	15.6125	3.74319	1.387	1	1	0
Gstp1	ENSRNOG00000018237	protein_coding	16.94	4.80292	57.485	10.5268	22.94	3.67544	1.527	1	1	0
Hacl1	ENSRNOG00000019630	protein_coding	169.49	48.2937	46.02	17.1823	402.375	211.622	-1.292	1	1	0
Hao1	ENSRNOG00000004601	protein_coding	456.575	51.747	152.965	24.4342	345.385	95.1487	-1.299	1	1	0
Hao2	ENSRNOG00000019470	protein_coding	376.783	118.451	33.8225	15.3906	209.803	88.6382	-2.179	1	1	0
Hcst	ENSRNOG00000020849	protein_coding	0.6225	0.187273	3.1625	0.766656	1.33	0.688804	2.135	1	1	0
Hebp2	ENSRNOG00000053735	protein_coding	1.2975	0.665789	9.995	1.52389	1.845	1.03819	2.679	1	1	0
Hectd1	ENSRNOG00000006905	protein_coding	70.61	14.338	24.625	11.2658	58.88	16.8318	-1.189	1	1	0
Hells	ENSRNOG00000047104	protein_coding	10.73	2.17458	3.3675	1.04552	9.53	4.52317	-1.367	1	1	0
Helz2	ENSRNOG00000013267	protein_coding	78.5	39.2382	10.0025	7.22796	35.9275	17.6532	-2.079	1	1	0
Hipk3	ENSRNOG00000011358	protein_coding	5.2525	2.15471	1.535	0.74209	5.7075	2.55283	-1.485	1	1	0
Hlf	ENSRNOG00000002456	protein_coding	3.655	0.910553	1.15	0.251285	3.91	1.32005	-1.379	1	1	0
Hmgb2	ENSRNOG00000013167	protein_coding	5.5425	1.41663	21.4075	4.14284	8.4275	2.38374	1.776	1	1	0
Hmgcs2	ENSRNOG00000019120	protein_coding	1834.16	263.578	703.12	97.2909	1519.89	238.306	-1.113	1	1	0
Hmgxb3	ENSRNOG00000018132	protein_coding	11.69	0.581461	3.895	2.27821	9.3825	2.72521	-1.287	1	1	0
Hrct1	ENSRNOG00000039336	protein_coding	0.755	0.270384	3.7025	1.95907	0.78	0.296131	2.016	1	1	0
Hspa12b	ENSRNOG00000021244	protein_coding	1.64	0.500127	4.24	0.632753	1.9675	0.484792	1.132	1	1	0
Huwe1	ENSRNOG00000061262	protein_coding	40.6975	1.0566	12.735	8.60273	37.005	11.1005	-1.242	1	1	0
Hyal1	ENSRNOG00000015858	protein_coding	14.045	5.88881	2.825	1.6499	12.9425	6.24887	-1.639	1	1	0
Hykk	ENSRNOG00000013419	protein_coding	4.6075	0.594946	1.35	0.69658	4.4825	2.28626	-1.549	1	1	0
Ibtk	ENSRNOG00000027728	protein_coding	81.0425	9.71178	27.68	11.0854	74.125	19.2769	-1.187	1	1	0
Ifi27l2b	ENSRNOG00000026605	protein_coding	211.91	59.7722	1350.34	388.308	373.05	121.053	2.504	1	1	0
Ifi30	ENSRNOG00000019387	protein_coding	54.37	9.43567	141.71	45.6343	72.9375	11.0843	1.232	1	1	0
Ifi47	ENSRNOG00000002470	protein_coding	8.83	3.32526	19.2325	2.59995	8.7125	2.45492	1.001	1	1	0
Igf2bp3	ENSRNOG00000009052	protein_coding	10.8575	6.22432	0.97	0.658231	5.8275	1.92192	-2.395	1	1	0
Ighm	ENSRNOG00000034190	protein_coding	87.835	60.741	384.845	134.845	92.125	33.6755	1.846	1	1	0
Il17rb	ENSRNOG00000015498	protein_coding	13.67	3.15893	7.0375	2.25777	11.2225	0.759519	-1.052	1	1	0
Il1a	ENSRNOG00000004575	protein_coding	4.405	0.603565	0.7275	0.368529	2.9075	0.974816	-1.885	1	1	0
Il1r1	ENSRNOG00000014504	protein_coding	55.23	16.0996	10.4675	7.45489	87.76	66.7482	-2.448	1	1	0
Il1rap	ENSRNOG00000001928	protein_coding	52.0925	7.36505	21.2875	5.24368	36.5675	8.9179	-1.249	1	1	0
Il3ra	ENSRNOG00000001325	protein_coding	16.2725	3.82907	54.845	21.2361	25.8625	7.2812	1.512	1	1	0
Il6st	ENSRNOG00000013963	protein_coding	34.165	13.8637	10.345	9.69256	41.4	18.3958	-1.43	1	1	0
Incenp	ENSRNOG00000032929	protein_coding	1.98	0.494818	4.7975	0.883925	3.0175	0.746811	1.175	1	1	0
Ino80	ENSRNOG00000014483	protein_coding	9.17	1.15382	4.0075	2.22219	10.865	3.15075	-1.016	1	1	0
Inpp1	ENSRNOG00000012375	protein_coding	4.5	1.4295	15.195	1.91203	8.7525	2.97877	1.689	1	1	0
Inpp4a	ENSRNOG00000017660	protein_coding	6.7575	2.34556	2.1975	1.46852	6.095	2.36991	-1.411	1	1	0
Insr	ENSRNOG00000029986	protein_coding	30.625	5.17459	13.8875	3.93955	32.6725	9.95156	-1.041	1	1	0
Iqgap2	ENSRNOG00000025406	protein_coding	101.612	33.447	26.47	20.334	88.8	29.8916	-1.624	1	1	0
Ireb2	ENSRNOG00000013271	protein_coding	36.0275	8.85406	14.1275	3.2375	26.795	4.90247	-1.131	1	1	0
Itga1	ENSRNOG00000053550	protein_coding	5.1825	1.29477	2.0625	0.95314	3.8325	0.509519	-1.34	1	1	0
Itgam	ENSRNOG00000019728	protein_coding	2.3175	0.51788	5.33	0.883425	3.135	0.315993	1.005	1	1	0
Itgb3	ENSRNOG00000048449	protein_coding	4.15	0.989078	1.1525	0.290823	4.89	2.64691	-1.749	1	1	0
Itgb3bp	ENSRNOG00000009116	protein_coding	1.0825	0.286666	3.6875	0.713484	1.27	0.371141	1.59	1	1	0
Itpk1	ENSRNOG00000008051	protein_coding	8.04	3.45354	3.2525	0.926054	5.545	0.8411	-1.354	1	1	0
Itpr2	ENSRNOG00000001804	protein_coding	6.885	1.65739	2.6725	1.22819	7.7375	2.58598	-1.142	1	1	0
Kank3	ENSRNOG00000007230	protein_coding	8.06	1.31489	20.405	4.67685	11.01	4.635	1.136	1	1	0
Kctd17	ENSRNOG00000000231	protein_coding	1.7225	0.225755	3.91	1.04856	1.66	0.37585	1	1	1	0
Kdr	ENSRNOG00000046829	protein_coding	52.9125	11.3748	24.4575	6.81804	43.64	7.75433	-1.099	1	1	0
Khnyn	ENSRNOG00000020506	protein_coding	22.7375	0.877847	7.61	3.9297	24.255	9.1264	-1.214	1	1	0
Kif20a	ENSRNOG00000024428	protein_coding	4.88	0.873971	10.57	1.13043	6.6025	1.78195	1.046	1	1	0
Kif22	ENSRNOG00000020281	protein_coding	0.9125	0.187913	9.52	3.86349	2.92	2.3195	3.202	1	1	0
Kmt2a	ENSRNOG00000015133	protein_coding	4.905	0.756858	1.5325	0.955379	4.91	2.02197	-1.042	1	1	0
Kng1	ENSRNOG00000030387	protein_coding	1306.28	105.633	3083.96	570.406	1602.57	347.122	1.037	1	1	0
Krt18	ENSRNOG00000047393	protein_coding	353.878	46.5992	888.99	223.098	442.35	83.693	1.129	1	1	0
Krt7	ENSRNOG00000008057	protein_coding	0.685	0.50801	5.9675	1.83337	2.015	1.0895	2.903	1	1	0
Krt8	ENSRNOG00000009779	protein_coding	241.56	40.5064	883.862	258.779	348.757	72.4377	1.633	1	1	0
Lat	ENSRNOG00000017429	protein_coding	3.1525	1.01548	9.2475	2.58023	3.5425	1.02199	1.411	1	1	0
Lmcd1	ENSRNOG00000005690	protein_coding	3.4725	0.208621	12.12	1.65937	5.1225	1.49666	1.595	1	1	0
LOC100359539	ENSRNOG00000008450	protein_coding	2.0825	0.431102	14.205	5.45906	4.27	3.26489	2.627	1	1	0
LOC100360449	ENSRNOG00000026716	protein_coding	220.01	23.0218	489.285	107.595	249.682	38.0822	1.007	1	1	0
LOC100360573	ENSRNOG00000020093	protein_coding	37.315	6.45567	98.5575	29.2724	46.115	10.3915	1.268	1	1	0
LOC100360647	ENSRNOG00000047365	protein_coding	8.4925	2.27782	21.0875	7.62246	8.54	1.23258	1.166	1	1	0
LOC100361457	ENSRNOG00000053452	protein_coding	93.0425	18.0385	271.132	39.2378	106.45	20.0211	1.323	1	1	0
LOC100361907	ENSRNOG00000052604	protein_coding	324.683	36.0992	94.295	50.7731	239.682	84.5233	-1.338	1	1	0
LOC100364116	ENSRNOG00000030426	protein_coding	7.83	1.80092	17.8025	5.15125	6.7775	1.68241	1.093	1	1	0
LOC100365958	ENSRNOG00000029651	protein_coding	579.737	38.8724	241.702	82.4589	529.515	107.621	-1.065	1	1	0
LOC100909664	ENSRNOG00000048922	protein_coding	3.1175	0.733658	0.325	0.376146	2.28	1.3541	-2.299	1	1	0
LOC100909849	ENSRNOG00000059244	protein_coding	44.6875	6.06369	16.85	5.86423	38.4075	10.3482	-1.153	1	1	0
LOC100910235	ENSRNOG00000047720	protein_coding	271.675	30.5395	81.745	18.4073	200.057	48.6638	-1.328	1	1	0
LOC100910829	ENSRNOG00000047507	protein_coding	20.985	9.93441	3.9625	2.64836	30.465	16.9917	-1.368	1	1	0
LOC100911575	ENSRNOG00000037607	protein_coding	120.852	30.4046	271.585	78.2191	139.877	20.9734	1.056	1	1	0
LOC100911660	ENSRNOG00000047692	protein_coding	30.7875	3.29377	10.565	2.26213	24.0325	10.6315	-1.245	1	1	0
LOC100911692	ENSRNOG00000050158	protein_coding	10.46	2.79483	24.3575	5.85476	15.1325	2.18825	1.037	1	1	0
LOC100911847	ENSRNOG00000018774	protein_coding	218.595	15.5954	523.628	117.517	256.6	44.7501	1.081	1	1	0
LOC100912026	ENSRNOG00000047150	protein_coding	960.92	159.958	92.85	104.161	628.957	179.708	-1.164	1	1	0
LOC100912034	ENSRNOG00000050469	protein_coding	10.8275	0.25417	35.06	13.3995	12.745	3.75447	1.453	1	1	0
LOC102552166	ENSRNOG00000049489	protein_coding	4.045	2.4889	0.6625	0.539051	3.0825	1.28687	-2.175	1	1	0
LOC102556148	ENSRNOG00000045933	protein_coding	6.9575	0.808749	2.145	1.59104	8.065	3.0528	-1.47	1	1	0
LOC103689941	ENSRNOG00000049397	protein_coding	65.65	17.5438	16.545	9.75454	40.01	8.56125	-1.336	1	1	0
LOC103689949	ENSRNOG00000021731	protein_coding	0.29	0.264595	4.19	1.10177	1.6475	1.24856	3.578	1	1	0
LOC103689961	ENSRNOG00000051483	protein_coding	55.1	16.6101	178.562	85.0407	73.21	18.9011	1.461	1	1	0
LOC103692166	ENSRNOG00000060514	protein_coding	0.905	0.298332	3.35	0.294892	1.665	0.514083	1.695	1	1	0
LOC103693189	ENSRNOG00000057009	protein_coding	23.4975	2.75604	8.695	5.84249	33.08	16.5949	-1.223	1	1	0
LOC108348055	ENSRNOG00000047790	protein_coding	4.6125	1.63493	11.02	1.85941	5.4	1.26334	1.094	1	1	0
LOC108348111	ENSRNOG00000047045	protein_coding	13.025	1.3893	40.46	9.70295	17.875	3.75952	1.485	1	1	0
LOC108348128	ENSRNOG00000020830	protein_coding	8.2725	2.09358	41.52	15.4261	10.945	3.25279	2.047	1	1	0
LOC108352650	ENSRNOG00000004196	protein_coding	203.175	30.8073	491.982	144.886	242.35	38.2916	1.136	1	1	0
LOC298111	ENSRNOG00000049727	protein_coding	42.5175	33.7186	0	#NUM!	5.0825	4.21619	-3.132	1	1	0
LOC314140	ENSRNOG00000056011	protein_coding	16.73	0.992543	6.595	2.91714	16.235	2.94222	-1.013	1	1	0
LOC367975	ENSRNOG00000047100	protein_coding	1.29	0.587458	3.6425	0.835988	1.8	0.784998	1.611	1	1	0
LOC501038	ENSRNOG00000033654	protein_coding	5.4575	3.22274	0.13	0.15998	1.97	0.884291	-4.435	1	1	0
LOC685048	ENSRNOG00000049331	protein_coding	0.9425	0.652825	8.87	2.3591	1.825	1.41909	2.995	1	1	0
Lrig1	ENSRNOG00000012952	protein_coding	10.455	1.62631	3.5425	2.53678	9.27	3.15795	-1.287	1	1	0
Lrp5	ENSRNOG00000015911	protein_coding	109.07	22.2536	45.6075	6.41784	95.355	23.5961	-1.085	1	1	0
Lrrc8b	ENSRNOG00000002129	protein_coding	8.89	1.04627	2.905	0.449004	6.17	1.76346	-1.269	1	1	0
Lrtm2	ENSRNOG00000007508	protein_coding	35.485	15.1701	10.84	3.56607	32.6925	11.9362	-1.686	1	1	0
Luc7l2	ENSRNOG00000006001	protein_coding	170.34	49.02	74.8925	19.2197	116.095	17.5264	-1.024	1	1	0
Lum	ENSRNOG00000004610	protein_coding	0.92	0.532221	3.935	1.15832	1.755	0.60328	1.762	1	1	0
Lypd1	ENSRNOG00000003453	protein_coding	4.43	0.996406	15.7425	2.73138	5.7275	1.08261	1.691	1	1	0
Lzts3	ENSRNOG00000021231	protein_coding	10.325	2.24052	3.91	1.48723	8.425	1.37097	-1.153	1	1	0
Mafb	ENSRNOG00000016037	protein_coding	64.8675	6.61719	24.44	0.999798	92.3675	41.5622	-1.28	1	1	0
Man1a2	ENSRNOG00000015226	protein_coding	25.9	7.33427	8.2475	3.49905	19.425	5.27859	-1.22	1	1	0
Map2k7	ENSRNOG00000001047	protein_coding	7.7325	1.44745	2.6125	2.18557	7.95	2.05833	-1.124	1	1	0
Mapk9	ENSRNOG00000002823	protein_coding	114.215	26.9602	43.155	9.25895	75.2475	16.0439	-1.206	1	1	0
Marchf6	ENSRNOG00000011066	protein_coding	27.145	9.40935	8.77	2.09207	24.51	9.84754	-1.427	1	1	0
Marcks	ENSRNOG00000000579	protein_coding	14.0425	3.77616	41.455	4.79564	20.1825	3.51631	1.402	1	1	0
Masp1	ENSRNOG00000001827	protein_coding	55.0775	16.066	8.78	4.49684	44.17	26.245	-2.157	1	1	0
Matk	ENSRNOG00000020431	protein_coding	2.39	0.465775	8.7725	3.64735	2.81	0.758976	1.769	1	1	0
Mcm3	ENSRNOG00000012543	protein_coding	1.345	0.33359	6.7	1.3746	1.71	0.497245	2.082	1	1	0
Mcm5	ENSRNOG00000014336	protein_coding	0.6675	0.165059	7.2775	2.84337	1.315	0.563242	3.221	1	1	0
Mcpt1l1	ENSRNOG00000053494	protein_coding	0.135	0.196669	5.3125	2.56452	1.0875	1.10824	4.891	1	1	0
Med1	ENSRNOG00000005606	protein_coding	6.915	1.44171	2.155	1.7074	7.73	3.23423	-1.266	1	1	0
Med9	ENSRNOG00000053961	protein_coding	5.875	1.30749	14.53	1.78717	9.4525	2.69922	1.177	1	1	0
Megf9	ENSRNOG00000005932	protein_coding	5.7625	1.08161	2.1275	1.19765	6.5275	1.20145	-1.01	1	1	0
Meis3	ENSRNOG00000021390	protein_coding	2.8275	0.885417	6.9575	1.22874	3.2375	1.09229	1.155	1	1	0
Metrn	ENSRNOG00000019692	protein_coding	1.6275	0.287	5.11	1.66777	2.035	0.431539	1.412	1	1	0
Metrnl	ENSRNOG00000046202	protein_coding	3.9225	1.21899	12.755	4.54063	4.8175	0.610991	1.535	1	1	0
Mettl7b	ENSRNOG00000007927	protein_coding	166.728	23.4908	51.16	13.559	160.162	40.9669	-1.068	1	1	0
Mfsd10	ENSRNOG00000012534	protein_coding	4.28	0.842614	10.21	1.81538	6.205	1.81781	1.208	1	1	0
Mfsd14a	ENSRNOG00000015502	protein_coding	19.98	1.62134	6.8525	4.77827	17.3075	4.50929	-1.13	1	1	0
Mfsd8	ENSRNOG00000012729	protein_coding	11.01	2.16035	1.5975	1.14212	9.435	4.31533	-1.548	1	1	0
Micall2	ENSRNOG00000022533	protein_coding	1.915	0.421421	5.6825	1.90342	2.4875	0.722856	1.43	1	1	0
Mki67	ENSRNOG00000028137	protein_coding	2.7525	1.3798	16.525	3.99148	5.8025	3.31982	2.483	1	1	0
Mkrn2os	ENSRNOG00000052003	protein_coding	1.075	0.539101	3.905	1.14797	1.705	0.447921	1.663	1	1	0
Mlc1	ENSRNOG00000032871	protein_coding	94.5475	29.5932	21.5975	7.9879	83.205	18.9545	-1.511	1	1	0
Mmp17	ENSRNOG00000023643	protein_coding	3.0225	0.610127	1.66	0.499647	2.745	0.379633	-1.013	1	1	0
Mmp24	ENSRNOG00000047028	protein_coding	8.445	0.967593	20.9525	7.53323	10.525	1.93777	1.099	1	1	0
Mms22l	ENSRNOG00000006996	protein_coding	1.625	0.344426	3.8175	0.347332	2.13	0.694062	1.147	1	1	0
Mob1b	ENSRNOG00000010996	protein_coding	2.7175	0.490058	0.8225	0.584113	3.0175	1.52804	-1.284	1	1	0
Mob3a	ENSRNOG00000018971	protein_coding	7.26	1.36947	18.35	2.94031	9.84	2.78421	1.142	1	1	0
Mob3b	ENSRNOG00000009453	protein_coding	8.6375	3.08895	2.8325	1.06059	5.81	1.76432	-1.202	1	1	0
Mon1b	ENSRNOG00000011552	protein_coding	11.105	2.734	3.9375	0.984928	8.9175	1.19642	-1.184	1	1	0
Mospd2	ENSRNOG00000003350	protein_coding	24.775	2.01546	9.405	2.37332	20.61	5.92291	-1.056	1	1	0
Mpv17l	ENSRNOG00000003285	protein_coding	18.22	2.14961	5.05	3.33474	17.53	8.08738	-1.552	1	1	0
Ms4a7	ENSRNOG00000020953	protein_coding	0.3625	0.220482	3.65	1.27347	0.26	0.11761	2.982	1	1	0
Msc	ENSRNOG00000007540	protein_coding	0.345	0.0673626	3.3375	1.41565	0.9125	0.539094	3.033	1	1	0
Msr1	ENSRNOG00000012779	protein_coding	19.91	3.99804	9.17	0.951012	17.9	4.43951	-1.12	1	1	0
Mtdh	ENSRNOG00000006870	protein_coding	42.15	6.01146	16.555	9.5105	36.7225	9.06465	-1.032	1	1	0
Mtfr1	ENSRNOG00000021359	protein_coding	9.0425	2.42055	3.0075	1.82542	7.425	1.74621	-1.21	1	1	0
Mvp	ENSRNOG00000020182	protein_coding	56.565	0.997117	187.543	46.0005	71.97	17.666	1.528	1	1	0
Myh7b	ENSRNOG00000018997	protein_coding	4.745	1.877	12.175	3.79267	6.5425	0.337464	1.226	1	1	0
Myl12a	ENSRNOG00000015278	protein_coding	59.375	4.49355	134.947	23.455	76.055	12.4777	1.036	1	1	0
Myl6	ENSRNOG00000054140	protein_coding	383.325	61.9129	895.325	361.53	389.558	73.0716	1.066	1	1	0
Myl9	ENSRNOG00000020246	protein_coding	13.41	1.06022	34.67	12.2326	16.23	4.08977	1.173	1	1	0
Myo1b	ENSRNOG00000048152	protein_coding	93.165	15.2305	41.4	16.3981	132.713	52.8594	-1.171	1	1	0
Myo7b	ENSRNOG00000015035	protein_coding	12.9325	2.78327	62.36	24.3953	17.2425	3.68768	2	1	1	0
N4bp2	ENSRNOG00000027152	protein_coding	6.855	1.00137	1.055	0.710386	4.7125	1.97647	-2.212	1	1	0
N4bp3	ENSRNOG00000045965	protein_coding	0.26	0.218692	4.1975	1.07341	1.62	1.25937	3.736	1	1	0
Nacc2	ENSRNOG00000018231	protein_coding	10.2075	1.48007	3.84	1.43565	8.645	1.94431	-1.054	1	1	0
Nagk	ENSRNOG00000013911	protein_coding	12.6925	1.20167	28.99	4.09879	17.2725	4.68942	1.014	1	1	0
Naip2	ENSRNOG00000033693	protein_coding	1.09	0.523213	3.53	1.24627	1.6675	0.359541	1.591	1	1	0
Nat8f2	ENSRNOG00000057968	protein_coding	26.405	10.5534	5.705	2.38984	36.485	19.133	-1.034	1	1	0
Nat8f4	ENSRNOG00000057086	protein_coding	9.76	1.03526	4	2.9573	10.025	2.36403	-1.084	1	1	0
Nck2	ENSRNOG00000017155	protein_coding	2.05	0.740486	8.1675	1.49405	4.2425	1.60055	1.747	1	1	0
Ncoa2	ENSRNOG00000007975	protein_coding	3.9225	1.26015	0.855	0.725997	4.6875	2.68972	-2.072	1	1	0
Ndst1	ENSRNOG00000019014	protein_coding	19.1375	7.66778	6.695	1.8897	25.485	7.28428	-1.33	1	1	0
Necab3	ENSRNOG00000016708	protein_coding	0.8175	0.200163	3.8075	1.50704	1.2025	0.399211	1.998	1	1	0
NEWGENE_6497122	ENSRNOG00000004461	protein_coding	1.6425	0.285322	6.055	2.05761	1.6225	0.549255	1.637	1	1	0
Nkd2	ENSRNOG00000016103	protein_coding	1.8725	0.43592	4.475	1.1689	2.31	0.579767	1.165	1	1	0
Nlrp12	ENSRNOG00000060745	protein_coding	95.565	22.8302	12.955	1.66874	51.0325	22.0807	-2.237	1	1	0
Notum	ENSRNOG00000036680	protein_coding	132.258	23.7654	30.095	15.6053	92.23	27.1904	-1.42	1	1	0
Nox4	ENSRNOG00000013925	protein_coding	17.465	6.44306	1.7025	1.01541	9.3925	6.16706	-2.01	1	1	0
Npc1	ENSRNOG00000012016	protein_coding	50.185	9.74846	11.9075	4.50228	38.6975	13.9222	-1.744	1	1	0
Nqo1	ENSRNOG00000012772	protein_coding	22.7075	4.00539	58.955	19.7854	14.855	11.4212	1.095	1	1	0
Nr1i3	ENSRNOG00000003260	protein_coding	89.4525	30.7374	24.6525	5.83553	51.2975	10.8691	-1.506	1	1	0
Nrg1	ENSRNOG00000010392	protein_coding	2.205	1.17419	10.77	2.4692	4.7675	1.90374	2.178	1	1	0
Nt5c	ENSRNOG00000003650	protein_coding	3.12	0.360402	7.2825	2.27696	2.87	0.741485	1.06	1	1	0
Nt5e	ENSRNOG00000011071	protein_coding	66.585	11.8985	21.505	9.51939	54.005	14.9971	-1.218	1	1	0
Ntf3	ENSRNOG00000019716	protein_coding	9.6075	0.543045	2.22	0.781593	6.1525	3.0716	-2.177	1	1	0
Nudt12	ENSRNOG00000022576	protein_coding	29.9475	2.67122	11.515	3.19767	22.04	6.01043	-1.107	1	1	0
Nuf2	ENSRNOG00000002711	protein_coding	0.345	0.232371	4.3925	1.63102	1.3625	1.17863	3.471	1	1	0
Numb	ENSRNOG00000009653	protein_coding	20.9225	3.62989	7.4675	2.98132	20.9325	6.04678	-1.15	1	1	0
Ogfrl1	ENSRNOG00000014142	protein_coding	2.73	1.12363	6.9	1.93696	3.8175	1.0708	1.161	1	1	0
Oit3	ENSRNOG00000046365	protein_coding	16.7825	0.545867	6.87	2.03899	14.7925	2.78384	-1.29	1	1	0
Olfml3	ENSRNOG00000019211	protein_coding	3.8975	0.26226	9.035	1.43801	4.435	1.04906	1.026	1	1	0
Onecut2	ENSRNOG00000052665	protein_coding	4.3425	0.67769	1.4025	0.593613	3.94	1.93301	-1.106	1	1	0
Orai2	ENSRNOG00000001427	protein_coding	1.3925	0.741892	3.5	0.460748	2.12	0.409689	1.121	1	1	0
Osbpl11	ENSRNOG00000001782	protein_coding	37.8425	6.29538	18.27	1.65212	28.275	7.61151	-1.015	1	1	0
P2rx7	ENSRNOG00000001296	protein_coding	38.29	6.98557	5.0225	2.59462	25.275	10.044	-2.092	1	1	0
P2ry1	ENSRNOG00000014232	protein_coding	11.575	1.55052	4.4625	2.0235	9.0075	1.92441	-1.124	1	1	0
P3h3	ENSRNOG00000016071	protein_coding	9.32	2.21254	26.8375	8.27418	13.4325	2.93311	1.341	1	1	0
Palm	ENSRNOG00000009760	protein_coding	6.9875	0.886799	19.17	5.43342	9.9875	2.4341	1.311	1	1	0
Paqr7	ENSRNOG00000022054	protein_coding	102.022	34.361	36.4025	15.2562	83.38	29.5506	-1.114	1	1	0
Pcdh1	ENSRNOG00000060410	protein_coding	31.66	8.41049	11.2225	1.8716	28.855	7.59029	-1.317	1	1	0
Pde8a	ENSRNOG00000019005	protein_coding	28.695	3.13986	10.5275	4.95048	23.0275	7.32013	-1.39	1	1	0
Pdk4	ENSRNOG00000009565	protein_coding	34.39	14.0472	4.035	2.56233	31.24	23.5654	-2.923	1	1	0
Pdlim1	ENSRNOG00000016166	protein_coding	37.4625	6.5407	85.85	6.74192	51.9275	11.9874	1.071	1	1	0
Pdlim3	ENSRNOG00000012658	protein_coding	0.57	0.248981	4.1725	1.4644	1.4325	0.62131	2.677	1	1	0
Pdlim4	ENSRNOG00000050794	protein_coding	2.1475	1.33993	14.0875	3.19129	6.305	3.0304	2.504	1	1	0
Pdlim5	ENSRNOG00000016419	protein_coding	4.3275	0.824798	1.35	0.901344	3.925	1.35407	-1.384	1	1	0
Pdp2	ENSRNOG00000012343	protein_coding	11.89	1.66878	3.825	1.27323	10.8975	4.90839	-1.631	1	1	0
Pdpk1	ENSRNOG00000006136	protein_coding	3.565	0.337383	1.3075	0.171479	3.3425	1.39699	-1.403	1	1	0
Pdpn	ENSRNOG00000014961	protein_coding	0.4875	0.101222	4.305	1.06806	0.91	0.437435	2.932	1	1	0
Phactr4	ENSRNOG00000046922	protein_coding	3.1575	1.07609	1.0775	0.694522	3.55	0.895218	-1.362	1	1	0
Phkb	ENSRNOG00000024101	protein_coding	12.3	0.765171	4.78	2.57171	10.755	2.98405	-1.074	1	1	0
Phldb3	ENSRNOG00000055259	protein_coding	6.655	2.36893	15.51	3.67994	7.4075	2.25609	1.063	1	1	0
Pign	ENSRNOG00000014866	protein_coding	18.4075	5.59761	3.9425	2.52183	14.09	5.65099	-1.652	1	1	0
Pik3cg	ENSRNOG00000009385	protein_coding	1.1	0.408959	3.3025	1.25878	1.4925	0.0292944	1.496	1	1	0
Pik3r1	ENSRNOG00000018903	protein_coding	66.7675	9.30419	23.455	2.56097	54.9975	16.9486	-1.207	1	1	0
Pip4k2b	ENSRNOG00000013030	protein_coding	3.9725	1.09931	1.23	1.05809	3.5825	0.781898	-1.239	1	1	0
Pklr	ENSRNOG00000020420	protein_coding	164.683	44.534	53.2875	14.4421	167.047	30.8182	-1.062	1	1	0
Plat	ENSRNOG00000019018	protein_coding	4.635	1.23372	19.9525	9.13735	7.9675	2.59245	1.849	1	1	0
Plcd3	ENSRNOG00000003033	protein_coding	2.0325	0.898766	3.9675	0.35976	3.12	0.459199	1.049	1	1	0
Plekhs1	ENSRNOG00000016926	protein_coding	0.8775	0.56946	5.2225	0.546439	1.7525	0.428782	2.413	1	1	0
Plin2	ENSRNOG00000007060	protein_coding	249.61	105.292	79.545	18.2797	132.03	19.9208	-1.408	1	1	0
Plpp3	ENSRNOG00000008116	protein_coding	193.882	12.0414	82.1425	15.8102	160.085	47.5878	-1.281	1	1	0
Plvap	ENSRNOG00000017676	protein_coding	7.875	1.32357	27.81	3.14961	9.2525	3.21237	1.607	1	1	0
Pmf1	ENSRNOG00000019620	protein_coding	2.6775	0.440849	11.91	4.4862	4.6375	1.72635	1.895	1	1	0
Pola2	ENSRNOG00000020906	protein_coding	2.4425	0.313546	7.265	2.17451	3.7475	1.1142	1.42	1	1	0
Ppara	ENSRNOG00000021463	protein_coding	8.9225	1.09568	1.8925	0.780806	8.6275	3.86107	-2.03	1	1	0
Ppp1r12b	ENSRNOG00000051440	protein_coding	7.0475	1.05995	2.6425	0.938979	6.05	2.12452	-1.107	1	1	0
Prc1	ENSRNOG00000013057	protein_coding	1.0175	0.234109	5.795	0.895102	2.5525	2.10921	2.404	1	1	0
Prdm9	ENSRNOG00000021493	protein_coding	6.2125	2.00186	1.6375	0.340632	4.03	1.43054	-1.489	1	1	0
Prkd3	ENSRNOG00000005289	protein_coding	70.0925	4.80637	20.5825	7.53113	48.825	18.9583	-1.55	1	1	0
Procr	ENSRNOG00000019330	protein_coding	4.1725	0.50096	11.7725	3.19091	6.2925	2.22079	1.272	1	1	0
Prph	ENSRNOG00000052880	protein_coding	2.525	1.61938	7.8525	3.6759	1.92	0.59129	1.647	1	1	0
Prrc2b	ENSRNOG00000010217	protein_coding	11.4375	3.28905	4.1575	2.68213	11	2.97994	-1.15	1	1	0
Prss36	ENSRNOG00000033343	protein_coding	5.945	1.56623	14.2975	4.04076	5.675	1.24448	1.144	1	1	0
Psmb10	ENSRNOG00000019494	protein_coding	31.1575	4.33228	72.2925	23.7766	26.07	6.61996	1.058	1	1	0
Pter	ENSRNOG00000017328	protein_coding	6.0625	1.33476	17.955	4.23408	9.12	2.07956	1.431	1	1	0
Ptgds	ENSRNOG00000015550	protein_coding	0.6125	0.277473	4.985	2.34808	1.135	0.505391	2.798	1	1	0
Ptger3	ENSRNOG00000010325	protein_coding	31.9925	5.67306	11.7525	1.81588	21.1175	6.5095	-1.4	1	1	0
Ptprcap	ENSRNOG00000021724	protein_coding	1.1625	0.445023	5.3825	1.31744	2.475	1.4164	2.026	1	1	0
Ptpro	ENSRNOG00000006231	protein_coding	1.8	0.767301	6.595	1.07986	3.315	0.800177	1.695	1	1	0
Pttg1	ENSRNOG00000003802	protein_coding	0.585	0.216319	6.23	2.43789	1.685	1.76418	3.181	1	1	0
Pura	ENSRNOG00000019062	protein_coding	4.1575	0.210226	1.705	1.00775	4.0175	0.866605	-1.215	1	1	0
Pus7	ENSRNOG00000010572	protein_coding	9.435	1.93829	3.575	1.6872	8.6725	2.75615	-1.089	1	1	0
Rac2	ENSRNOG00000007350	protein_coding	8.795	1.91423	30.78	8.10304	14.48	6.22008	1.635	1	1	0
Racgap1	ENSRNOG00000049033	protein_coding	0.4825	0.384346	6.355	1.59452	1.33	0.968702	3.553	1	1	0
Rad51	ENSRNOG00000037302	protein_coding	0.2325	0.169366	3.2175	1.66665	0.8025	0.424103	3.611	1	1	0
Rad54l2	ENSRNOG00000013570	protein_coding	8.0575	5.01764	1.4575	1.01489	5.6275	3.0048	-2.149	1	1	0
Ramp1	ENSRNOG00000019926	protein_coding	7.0575	1.36921	24.2375	8.58928	8.57	1.45461	1.546	1	1	0
Ranbp10	ENSRNOG00000018000	protein_coding	60.685	7.78882	25.03	2.32064	50.61	10.9198	-1.086	1	1	0
Rapgef4	ENSRNOG00000001516	protein_coding	24.9725	6.20761	6.3475	5.02382	24.135	11.2961	-1.662	1	1	0
Rarres1	ENSRNOG00000037853	protein_coding	74.83	5.76416	24.5425	8.12077	62.85	6.26523	-1.126	1	1	0
Rb1cc1	ENSRNOG00000006833	protein_coding	37.33	2.30203	17.69	3.07648	30.345	6.56832	-1.007	1	1	0
Rbm3	ENSRNOG00000005387	protein_coding	26.3175	7.47064	80.8175	14.7872	31.7475	5.74483	1.423	1	1	0
Rbm33	ENSRNOG00000006718	protein_coding	8.575	2.17866	2.4675	1.47962	8.7925	2.07157	-1.456	1	1	0
Rbm47	ENSRNOG00000002408	protein_coding	10.6525	2.90285	3.725	2.80227	12.6175	5.32026	-1.282	1	1	0
Rbp7	ENSRNOG00000015850	protein_coding	1.265	0.607846	11.6125	6.28474	2.4175	0.929149	2.901	1	1	0
Rdx	ENSRNOG00000012237	protein_coding	27.5175	10.6224	7.8	5.99262	21.18	7.25706	-1.694	1	1	0
Renbp	ENSRNOG00000054765	protein_coding	2.835	0.614094	11.925	3.05321	4.275	1.27692	1.851	1	1	0
Rfc4	ENSRNOG00000001816	protein_coding	4.605	1.04942	11.2675	2.72169	5.02	0.859682	1.129	1	1	0
RGD1559588	ENSRNOG00000045868	protein_coding	0.44	0.337347	3.9375	0.989111	1.06	0.867027	2.892	1	1	0
RGD1561143	ENSRNOG00000046184	protein_coding	0.8825	0.367746	6.58	1.29346	1.5125	1.10399	2.622	1	1	0
RGD1562402	ENSRNOG00000040273	protein_coding	10.6275	2.34319	24.62	6.45416	11.355	2.94264	1.069	1	1	0
RGD1563400	ENSRNOG00000048881	protein_coding	4.5575	2.18631	14.335	3.59242	3.805	3.17472	1.439	1	1	0
RGD1564664	ENSRNOG00000055564	protein_coding	6.3525	0.824362	18.4725	3.50966	9.06	2.46258	1.333	1	1	0
RGD1565616	ENSRNOG00000021237	protein_coding	15.81	3.86149	4.24	2.72006	15.78	4.66274	-1.35	1	1	0
Rgs3	ENSRNOG00000024501	protein_coding	61.5175	34.6311	14.925	3.96399	32.6175	6.64658	-1.745	1	1	0
Rgs4	ENSRNOG00000002773	protein_coding	0.4725	0.281681	3.435	1.50039	0.6125	0.204069	2.553	1	1	0
Rhpn1	ENSRNOG00000007597	protein_coding	1.7375	0.632349	33.67	11.3004	4.41	2.47195	3.968	1	1	0
Ripor3	ENSRNOG00000010791	protein_coding	4.15	0.915038	0.7425	0.299206	2.34	1.25145	-1.875	1	1	0
Rnf152	ENSRNOG00000014859	protein_coding	4.605	2.16353	1.2475	0.825409	4.12	1.35214	-1.729	1	1	0
Rpl12	ENSRNOG00000016220	protein_coding	174.97	66.2005	384.232	43.0404	243.792	34.5458	1.063	1	1	0
Rpl18a	ENSRNOG00000018795	protein_coding	250.47	30.9378	613.42	211.992	315.567	85.4856	1.137	1	1	0
Rpl32.1	ENSRNOG00000032605	protein_coding	8.305	2.45544	22.985	8.11439	8.7125	0.375462	1.339	1	1	0
Rpl37a	ENSRNOG00000023385	protein_coding	218.423	38.0734	513.155	152.781	229.58	29.3265	1.083	1	1	0
Rpl41	ENSRNOG00000042233	protein_coding	529.872	105.681	1288.2	442.141	580.415	101.497	1.126	1	1	0
Rplp1	ENSRNOG00000013874	protein_coding	406.613	69.9081	1056.09	350.713	447.053	105.541	1.234	1	1	0
Rplp2	ENSRNOG00000002116	protein_coding	91.545	39.4373	219.627	66.8844	118.105	18.6818	1.162	1	1	0
Rps12	ENSRNOG00000016411	protein_coding	151.28	25.6835	369.575	101.476	178.805	44.6379	1.142	1	1	0
Rps15	ENSRNOG00000024603	protein_coding	213.525	32.6229	476.797	168.789	213.923	35.7456	1.005	1	1	0
Rps15a	ENSRNOG00000018320	protein_coding	178.442	25.5265	425.653	99.7712	219.762	45.8521	1.099	1	1	0
Rps15al4	ENSRNOG00000053756	protein_coding	5.425	1.65983	13.8425	3.48763	6.125	1.11881	1.216	1	1	0
Rps24	ENSRNOG00000010189	protein_coding	193.072	32.1342	445.222	118.147	213.45	47.3418	1.056	1	1	0
Rps28	ENSRNOG00000042886	protein_coding	87.5325	17.1207	198.183	46.3705	104.095	10.5711	1.067	1	1	0
Rpsa	ENSRNOG00000018645	protein_coding	435.955	37.1805	1068.68	382.879	500.462	117.896	1.123	1	1	0
Rsph9	ENSRNOG00000019474	protein_coding	3.485	0.925253	11.59	4.75198	3.9525	1.13175	1.48	1	1	0
Rspo3	ENSRNOG00000011568	protein_coding	4.5675	1.16736	1.785	0.29174	3.2425	1.03599	-1.287	1	1	0
RT1.DMb	ENSRNOG00000049491	protein_coding	10.1625	2.16381	50	14.1682	19.7975	8.02739	2.149	1	1	0
RT1.DOa	ENSRNOG00000026762	protein_coding	0.8825	0.747309	6.6675	2.08555	2.3625	0.764887	2.697	1	1	0
Rxra	ENSRNOG00000009446	protein_coding	59.79	29.8507	17.17	8.05596	84.075	26.3819	-1.522	1	1	0
Ryr1	ENSRNOG00000020557	protein_coding	2.39	0.626307	5.5025	1.90664	2.49	0.381211	1.08	1	1	0
S100a4	ENSRNOG00000011821	protein_coding	0.87	0.593193	11.9	4.1474	2.7275	2.13873	3.511	1	1	0
Sdr16c6	ENSRNOG00000040151	protein_coding	0.4725	0.0909788	11.3475	7.22487	1.94	1.90286	4.284	1	1	0
Sdr42e1	ENSRNOG00000051819	protein_coding	35.4025	8.03973	16.195	3.26016	53.4475	21.0701	-1.109	1	1	0
Sebox	ENSRNOG00000009979	protein_coding	4.605	1.49667	0.825	0.551256	3.4825	1.08019	-1.086	1	1	0
Sec23a	ENSRNOG00000004657	protein_coding	19.5875	6.24008	6.795	5.66039	20.1675	7.44899	-1.156	1	1	0
Sec24a	ENSRNOG00000004563	protein_coding	44.72	9.99642	16.2125	7.50376	36.8175	12.1331	-1.21	1	1	0
Sec24d	ENSRNOG00000014872	protein_coding	55.4775	12.0368	23.12	12.0931	49.5625	12.8022	-1.089	1	1	0
Selenoi	ENSRNOG00000059295	protein_coding	38.395	4.16903	12.7425	3.71071	28.9275	6.02443	-1.411	1	1	0
Selenop	ENSRNOG00000053086	protein_coding	1206.25	362.982	389.92	295.243	1030.7	339.092	-1.315	1	1	0
Septin4	ENSRNOG00000007367	protein_coding	20.855	3.75394	54.29	6.9157	25.44	4.30709	1.203	1	1	0
Serpinb6a	ENSRNOG00000017962	protein_coding	8.395	1.27285	19.9675	3.44291	12.0325	3.00028	1.072	1	1	0
Serpinb9	ENSRNOG00000033772	protein_coding	13.09	1.79377	38.28	9.07069	17.465	3.30406	1.38	1	1	0
Setd1b	ENSRNOG00000001337	protein_coding	9.2425	2.65404	2.5275	1.58104	11.095	4.15135	-1.137	1	1	0
Sfxn4	ENSRNOG00000036572	protein_coding	0.9075	0.20584	3.4775	0.423913	1.385	0.354432	1.698	1	1	0
Ska3	ENSRNOG00000021847	protein_coding	1.12	0.27951	3.355	0.342047	1.7375	0.45818	1.468	1	1	0
Ski	ENSRNOG00000055340	protein_coding	7.7725	2.73043	1.725	1.41885	6.2925	2.29432	-1.952	1	1	0
Slc10a1	ENSRNOG00000005794	protein_coding	444.138	60.2047	140.34	31.9317	301.81	116.866	-1.27	1	1	0
Slc13a4	ENSRNOG00000011184	protein_coding	45.455	14.3282	5.7325	3.43084	35.49	18.0819	-1.481	1	1	0
Slc16a12	ENSRNOG00000021916	protein_coding	73.3575	4.13145	25.085	9.43245	82.405	35.138	-1.261	1	1	0
Slc16a2	ENSRNOG00000002832	protein_coding	53.775	17.1062	16.045	5.654	65.805	21.5024	-1.371	1	1	0
Slc17a2	ENSRNOG00000017180	protein_coding	120.64	23.0144	29.3525	2.94241	84.33	25.8386	-1.572	1	1	0
Slc22a23	ENSRNOG00000017210	protein_coding	98.3775	17.5348	37.9675	1.79916	80.55	24.885	-1.043	1	1	0
Slc22a8	ENSRNOG00000018086	protein_coding	192.388	38.0335	23.22	14.7961	156.912	67.076	-1.46	1	1	0
Slc25a13	ENSRNOG00000009957	protein_coding	76.91	32.4105	16.95	13.1079	73.13	27.6418	-1.958	1	1	0
Slc25a37	ENSRNOG00000015495	protein_coding	6.5325	1.65446	2.045	1.13419	5.1075	1.11021	-1.179	1	1	0
Slc31a1	ENSRNOG00000014475	protein_coding	66.0125	8.58749	29.955	3.87747	61.57	15.5495	-1.025	1	1	0
Slc35e2b	ENSRNOG00000017075	protein_coding	7.915	1.2509	2.95	1.08608	8.5275	3.21951	-1.193	1	1	0
Slc39a5	ENSRNOG00000033361	protein_coding	5.3525	0.664561	15.81	5.2638	8.1125	2.33134	1.45	1	1	0
Slc3a1	ENSRNOG00000007006	protein_coding	3.085	0.318343	0.9475	0.637718	2.9425	1.24889	-1.402	1	1	0
Slc43a3	ENSRNOG00000061768	protein_coding	50.74	8.74371	11.7275	1.88319	35.7125	6.55552	-1.865	1	1	0
Slc44a3	ENSRNOG00000011723	protein_coding	1.2475	0.403485	7.4225	2.38988	2.7175	1.18087	2.36	1	1	0
Slc7a6	ENSRNOG00000019943	protein_coding	1.2125	0.399057	3.91	0.489157	2.18	0.744989	1.516	1	1	0
Slco1b2	ENSRNOG00000030538	protein_coding	656.952	63.7285	194.183	65.8445	538.607	169.811	-1.529	1	1	0
Slco2b1	ENSRNOG00000017976	protein_coding	184.088	12.4729	79.7075	9.74003	169.947	31.5768	-1.046	1	1	0
Smarca2	ENSRNOG00000011931	protein_coding	26.2475	4.60224	10.2225	5.72944	27.8425	9.6436	-1.247	1	1	0
Smcr8	ENSRNOG00000005165	protein_coding	3.9275	0.510503	1.48	1.06775	3.975	1.28559	-1.185	1	1	0
Smim22	ENSRNOG00000042344	protein_coding	6.2525	2.25975	27.69	9.84976	7.2975	1.9159	1.921	1	1	0
Smoc1	ENSRNOG00000005998	protein_coding	38.8875	6.58974	13.1025	5.13318	29.9525	10.3769	-1.473	1	1	0
Snrk	ENSRNOG00000004050	protein_coding	12.5225	3.42324	5.14	3.78045	12.1725	2.89013	-1.151	1	1	0
Snrpf	ENSRNOG00000005556	protein_coding	8.0325	2.06175	19.3725	5.23701	9.555	1.34413	1.1	1	1	0
Snx20	ENSRNOG00000014202	protein_coding	1.8875	0.673996	7.4375	2.45468	3.3575	0.912252	1.799	1	1	0
Sod3	ENSRNOG00000003869	protein_coding	21.08	3.6868	7.71	2.07931	14.44	3.3381	-1.117	1	1	0
Sowahb	ENSRNOG00000002202	protein_coding	8.6225	3.71585	2.07	1.64037	6.3025	1.88903	-1.464	1	1	0
Src	ENSRNOG00000009495	protein_coding	3.915	0.29696	11.7025	0.497546	5.35	1.16574	1.453	1	1	0
Srr	ENSRNOG00000002991	protein_coding	9.1675	1.18631	2.6075	1.40159	6.6	2.05751	-1.261	1	1	0
Stard4	ENSRNOG00000020468	protein_coding	22.1525	2.35503	9.1525	2.08681	26.0175	10.1952	-1.202	1	1	0
Stat5b	ENSRNOG00000019075	protein_coding	31.8775	6.59378	11.8275	3.64095	23.6675	4.05432	-1.247	1	1	0
Sting1	ENSRNOG00000042137	protein_coding	1.02	0.47693	4.2	0.768552	2.275	0.982628	1.877	1	1	0
Stk24	ENSRNOG00000011511	protein_coding	14.68	4.04408	6.32	3.39014	14.1525	3.61638	-1.183	1	1	0
Styx	ENSRNOG00000007956	protein_coding	3.7475	0.621009	1.0425	0.528254	2.9925	1.02054	-1.585	1	1	0
Sult1c3	ENSRNOG00000011269	protein_coding	443.322	24.0706	128.52	29.8613	335.273	95.6153	-1.392	1	1	0
Susd2	ENSRNOG00000033389	protein_coding	2.6075	0.628236	9.0325	1.99741	4.4925	1.49464	1.566	1	1	0
Suz12	ENSRNOG00000058663	protein_coding	6.0025	1.64842	2.1875	1.68863	6.49	2.4235	-1.307	1	1	0
Syde2	ENSRNOG00000026186	protein_coding	5.3675	0.697936	1.41	0.882963	4.9625	1.69353	-1.692	1	1	0
Syne4	ENSRNOG00000049277	protein_coding	8.04	2.15283	41.65	15.2903	10.8925	3.24208	2.09	1	1	0
Syt12	ENSRNOG00000019306	protein_coding	1.4175	0.575541	4.02	0.969935	1.195	0.52062	1.308	1	1	0
Sytl2	ENSRNOG00000030776	protein_coding	7.9825	2.19722	18.4625	4.42436	7.79	1.81651	1.045	1	1	0
Tacc3	ENSRNOG00000017259	protein_coding	4.7	0.796593	15.54	8.08262	5.4275	1.33383	1.511	1	1	0
Taok3	ENSRNOG00000001138	protein_coding	20.05	8.31206	5.22	2.84347	15.0925	5.58329	-1.672	1	1	0
Tax1bp3	ENSRNOG00000019357	protein_coding	12.3775	1.4034	33.6725	5.16622	16.955	4.93475	1.3	1	1	0
Tbc1d24	ENSRNOG00000052204	protein_coding	31.945	2.90811	10.3375	5.04689	26.135	7.48305	-1.299	1	1	0
Tcf19	ENSRNOG00000058288	protein_coding	1.7775	0.406035	7.7975	2.63645	2.5425	1.09032	1.883	1	1	0
Tdo2	ENSRNOG00000011612	protein_coding	857.615	253.25	381.323	92.5994	812.122	205.103	-1.213	1	1	0
Tdrp	ENSRNOG00000027245	protein_coding	0.8025	0.347332	3.62	0.622385	1.19	0.37558	1.962	1	1	0
Tert	ENSRNOG00000025327	protein_coding	13.76	2.7344	3.995	1.92733	9.8925	3.57727	-1.545	1	1	0
Tgfb1	ENSRNOG00000020652	protein_coding	8.0725	1.92233	34.1175	10.528	14.4875	4.7379	1.877	1	1	0
Tgfbr2	ENSRNOG00000013265	protein_coding	22.685	8.5147	9.2775	3.64388	24.7175	8.29315	-1.159	1	1	0
Thbs2	ENSRNOG00000010529	protein_coding	2.965	0.89596	7.59	1.39536	3.66	0.6375	1.213	1	1	0
Thoc2	ENSRNOG00000007315	protein_coding	4.9975	1.17641	1.23	0.687281	3.3225	1.30834	-1.678	1	1	0
Tk1	ENSRNOG00000047314	protein_coding	9.2525	2.97043	27.1775	7.25796	12.7825	5.82671	1.39	1	1	0
Tmed5	ENSRNOG00000000073	protein_coding	8.3425	2.39533	1.7725	1.29919	7.5375	4.12807	-1.841	1	1	0
Tmem106b	ENSRNOG00000006206	protein_coding	52.3075	5.69703	19.94	5.40387	39.5925	7.60617	-1.18	1	1	0
Tmem135	ENSRNOG00000016815	protein_coding	53.54	17.2877	25.5525	5.82919	36.9775	2.68188	-1.018	1	1	0
Tmem273	ENSRNOG00000042628	protein_coding	1.24	0.571843	4.1775	1.13584	1.7275	0.34578	1.65	1	1	0
Tmem33	ENSRNOG00000002254	protein_coding	80.2375	7.75843	29.3475	7.22243	64.095	14.3821	-1.136	1	1	0
Tmsb4x	ENSRNOG00000047931	protein_coding	404.17	82.5415	1264.95	355.799	533.577	150.565	1.497	1	1	0
Tnfrsf14	ENSRNOG00000013820	protein_coding	2.245	1.3941	7.62	1.53371	4.575	1.45104	1.644	1	1	0
Tnrc18	ENSRNOG00000024482	protein_coding	24.9	4.93917	9.5625	4.47161	20.4225	4.90067	-1.188	1	1	0
Tom1l1	ENSRNOG00000002474	protein_coding	16.1025	3.5196	5.9325	1.79486	14.595	3.95471	-1.184	1	1	0
Tomm40l	ENSRNOG00000003398	protein_coding	9.065	1.36999	3.2225	0.828545	6.605	2.26412	-1.157	1	1	0
Top2a	ENSRNOG00000053047	protein_coding	1.4925	0.5571	13.2425	4.15804	3.745	2.65503	3.009	1	1	0
Tp53inp2	ENSRNOG00000018225	protein_coding	251.005	32.034	88.855	13.4119	226.117	13.2208	-1.018	1	1	0
Tpm1	ENSRNOG00000018184	protein_coding	77.2875	12.0382	180.368	30.5311	88.67	9.43713	1.07	1	1	0
Tpsb2	ENSRNOG00000018611	protein_coding	0.265	0.249607	9.0475	1.70636	2.3425	1.83689	4.766	1	1	0
Tpx2	ENSRNOG00000008165	protein_coding	2.625	0.725005	8.6175	2.15996	3.75	2.40154	1.568	1	1	0
Traf1	ENSRNOG00000048914	protein_coding	3.095	2.19282	11.2825	3.67357	2.7025	0.368185	1.683	1	1	0
Traf3ip3	ENSRNOG00000005565	protein_coding	0.8075	0.526296	3.86	0.594567	1.5625	0.530812	2.082	1	1	0
Trib1	ENSRNOG00000004100	protein_coding	13.555	6.85835	2.5075	1.3864	15.0575	7.69207	-2.215	1	1	0
Trim17	ENSRNOG00000022983	protein_coding	1.735	0.388331	4.0625	0.988091	1.8125	0.411599	1.065	1	1	0
Trpm6	ENSRNOG00000013053	protein_coding	7.15	2.25979	2.315	0.708321	6.795	1.83036	-1.239	1	1	0
Tspyl2	ENSRNOG00000061782	protein_coding	29.4175	10.4377	95.62	36.3842	36.3525	13.2548	1.565	1	1	0
Ttc24	ENSRNOG00000028765	protein_coding	4.435	3.21121	0.1475	0.12822	0.965	0.505826	-1.343	1	1	0
Ttc9	ENSRNOG00000007254	protein_coding	0.3025	0.20931	5.175	3.22243	0.83	0.517574	3.768	1	1	0
Ttyh2	ENSRNOG00000024578	protein_coding	44.06	16.1398	16.365	6.29763	36.8875	7.18904	-1.159	1	1	0
Tuba1a	ENSRNOG00000060728	protein_coding	14.8125	1.56295	50.31	10.9819	24.2825	9.0165	1.56	1	1	0
Tuba1b	ENSRNOG00000053468	protein_coding	73.2	4.54628	218.388	56.5897	106.287	38.3578	1.418	1	1	0
Tut4	ENSRNOG00000052062	protein_coding	23.24	1.67737	7.4075	4.26972	23.98	5.65447	-1.394	1	1	0
Twf2	ENSRNOG00000048915	protein_coding	3.1425	0.682703	9.0875	2.2073	4.62	1.17933	1.335	1	1	0
Txlng	ENSRNOG00000004971	protein_coding	7.935	1.81573	1.42	0.508647	5.285	1.8641	-1.437	1	1	0
Uap1l1	ENSRNOG00000012960	protein_coding	7.035	1.73777	21.43	5.29763	11.31	2.78669	1.429	1	1	0
Ubd	ENSRNOG00000000768	protein_coding	18.485	5.6913	645.607	287.905	45.8825	38.964	4.886	1	1	0
Ube2c	ENSRNOG00000015131	protein_coding	0.765	0.417299	5.18	1.95738	1.0975	1.02771	2.594	1	1	0
Ubr2	ENSRNOG00000015813	protein_coding	53.5325	5.48356	21.7725	5.83191	45.6275	14.3116	-1.076	1	1	0
Ubr3	ENSRNOG00000008616	protein_coding	24.005	4.65991	6.9525	3.53315	20.615	6.97816	-1.42	1	1	0
Ubxn2a	ENSRNOG00000004950	protein_coding	4.175	0.87426	1.875	0.834266	4.09	1.00933	-1.26	1	1	0
Unc13d	ENSRNOG00000007439	protein_coding	2.7275	0.736206	6.67	0.60247	3.61	0.271837	1.086	1	1	0
Usp11	ENSRNOG00000009049	protein_coding	2.5075	0.519084	6.5	0.607549	3.825	0.800684	1.248	1	1	0
Ust5r	ENSRNOG00000061890	protein_coding	161.417	40.5446	41.33	8.12082	140.613	37.9662	-1.382	1	1	0
Vsig4	ENSRNOG00000038132	protein_coding	21.275	4.08008	4.245	3.09672	19.0425	3.19963	-1.624	1	1	0
Vsir	ENSRNOG00000000569	protein_coding	7.8425	1.41905	22.665	3.21056	11.4625	2.52716	1.343	1	1	0
Vwa1	ENSRNOG00000018338	protein_coding	2.56	0.216041	7.415	0.797843	3.44	0.913357	1.263	1	1	0
Vwa8	ENSRNOG00000053145	protein_coding	5.0425	2.02196	1.29	1.08866	7.38	3.07026	-1.86	1	1	0
Vwce	ENSRNOG00000060269	protein_coding	21.6875	4.92149	7.8975	3.46198	19.655	5.69141	-1.105	1	1	0
Was	ENSRNOG00000031058	protein_coding	1.7175	0.186116	5.3825	1.4241	2.6875	0.828906	1.499	1	1	0
Wdfy3	ENSRNOG00000061121	protein_coding	9.045	1.74378	3.2	1.54612	9.92	3.22749	-1.166	1	1	0
Wdr59	ENSRNOG00000018967	protein_coding	13.9725	3.49496	5.4525	1.88604	9.94	1.71626	-1.007	1	1	0
Wfdc21	ENSRNOG00000029668	protein_coding	14.94	12.1564	188.257	101.106	34.8825	19.4298	3.431	1	1	0
Wwp1	ENSRNOG00000006328	protein_coding	55.3325	5.69737	20.375	8.00187	44.3375	9.8138	-1.211	1	1	0
Xk	ENSRNOG00000003749	protein_coding	8.0875	1.16373	1.3875	0.528708	6.015	2.98239	-1.673	1	1	0
Yme1l1	ENSRNOG00000017100	protein_coding	44.19	5.8454	21.165	4.79831	37.975	5.65392	-1.026	1	1	0
Zbtb16	ENSRNOG00000029980	protein_coding	5.2775	0.997788	1.1225	0.622515	4.3425	1.38249	-2.284	1	1	0
Zbtb43	ENSRNOG00000017017	protein_coding	3.6875	0.680766	0.7025	0.72837	3.545	2.03395	-1.822	1	1	0
Zcchc14	ENSRNOG00000018226	protein_coding	4.41	0.661941	1.4	1.00188	4.9025	1.66753	-1.394	1	1	0
Zdhhc23	ENSRNOG00000060348	protein_coding	27.755	10.7856	5.235	0.873161	19.7875	4.35375	-1.4	1	1	0
Zfp217	ENSRNOG00000021787	protein_coding	7.015	1.52225	2.585	1.52994	7.84	1.59448	-1.098	1	1	0
Zfp236	ENSRNOG00000016303	protein_coding	4.6025	0.838253	0.6725	0.480909	2.725	1.16228	-2.35	1	1	0
Zfp281	ENSRNOG00000058643	protein_coding	7.965	1.74549	2.72	0.470952	5.7275	2.34822	-1.369	1	1	0
Zzef1	ENSRNOG00000024535	protein_coding	14.035	1.85235	3.655	3.29427	10.335	2.70575	-1.432	1	1	0

## Sheet: gProfiler
source	term_name	term_id	highlighted	negative_log10_of_adjusted_p_value	term_size	query_size	intersection_size	effective_domain_size		intersections
GO:BP	fatty acid oxidation	GO:0019395	true	7.99885	69	253	13	19118	14.2369	ACOX1,ACOX2,ACOX3,AKT2,ALDH1L2,CYP4V3,EHHADH,FMO1,HACL1,HAO1,HAO2,PDK4,PPARA
GO:BP	lipid metabolic process	GO:0006629	false	7.91709	877	253	40	19118	3.44653	ABHD2,ACLY,ACOX1,ACOX2,ACOX3,AGMO,AKT2,ALDH1L2,AMACR,APOA2,ATF2,CDS2,CYP1A2,CYP4V3,DGAT2,DGKD,DGKQ,EHHADH,ELOVL5,ESR1,FMO1,GDE1,GK,HACL1,HAO1,HAO2,HMGCS2,LRP5,MED1,NCOA2,NPC1,PDK4,PIGN,PIP4K2B,PLPP3,PPARA,SDR42E1,SELENOI,STARD4,STAT5B
GO:BP	lipid oxidation	GO:0034440	false	7.36252	77	253	13	19118	12.7578	ACOX1,ACOX2,ACOX3,AKT2,ALDH1L2,CYP4V3,EHHADH,FMO1,HACL1,HAO1,HAO2,PDK4,PPARA
GO:BP	lipid modification	GO:0030258	false	6.96528	120	253	15	19118	9.44565	ACOX1,ACOX2,ACOX3,AKT2,ALDH1L2,CYP4V3,DGKD,DGKQ,EHHADH,FMO1,HACL1,HAO1,HAO2,PDK4,PPARA
GO:BP	cellular catabolic process	GO:0044248	true	5.67863	954	253	38	19118	3.00994	ABHD2,ACOX1,ACOX2,ACOX3,ADAMTS13,AKT2,ALDH1L2,ALDH6A1,APOA2,ATG13,ATG4C,BMF,CTIF,CYP1A2,DEPTOR,EHHADH,EPG5,HACL1,HAO1,HUWE1,HYAL1,IGF2BP3,KDR,MFSD8,MTDH,NPC1,NT5E,NUDT12,PIP4K2B,PKLR,PPARA,RB1CC1,RBM47,RNF152,SMCR8,TDO2,TP53INP2,WDFY3
GO:BP	cellular lipid metabolic process	GO:0044255	false	5.48165	638	253	30	19118	3.55322	ABHD2,ACLY,ACOX1,ACOX2,ACOX3,AGMO,AKT2,ALDH1L2,APOA2,ATF2,CDS2,CYP1A2,CYP4V3,DGAT2,DGKD,DGKQ,EHHADH,ELOVL5,FMO1,GK,HACL1,HAO1,HAO2,HMGCS2,PDK4,PIGN,PIP4K2B,PLPP3,PPARA,SELENOI
GO:BP	response to oxygen-containing compound	GO:1901700	false	5.43296	887	253	36	19118	3.06691	ABHD2,AKT2,APOA2,BMT2,CHUK,CPEB4,DGAT2,DGKQ,EDEM1,EDEM3,ESR1,FOXA1,GRAMD1C,HYAL1,INSR,ITPR2,LRP5,MAP2K7,MAPK9,MED1,MTDH,NCOA2,NOX4,NT5E,P2RX7,PDK4,PDPK1,PIK3R1,PIP4K2B,RXRA,SRR,STAT5B,STK24,TGFBR2,TRIB1,UBR2
GO:BP	fatty acid metabolic process	GO:0006631	false	4.27458	215	253	16	19118	5.62346	ACLY,ACOX1,ACOX2,ACOX3,AKT2,ALDH1L2,CYP4V3,EHHADH,ELOVL5,FMO1,GK,HACL1,HAO1,HAO2,PDK4,PPARA
GO:BP	monocarboxylic acid metabolic process	GO:0032787	false	4.20125	378	253	21	19118	4.19807	ACLY,ACOX1,ACOX2,ACOX3,AKT2,ALDH1L2,AMACR,CYP1A2,CYP4V3,EHHADH,ELOVL5,FMO1,GK,HACL1,HAO1,HAO2,PDK4,PKLR,PPARA,SRR,STARD4
KEGG	PPAR signaling pathway	KEGG:03320	false	6.01776	82	180	13	8777	7.73042	ACOX1,ACOX2,ACOX3,ANGPTL4,APOA2,EHHADH,FABP7,GK,HMGCS2,PDPK1,PLIN2,PPARA,RXRA
